# Supplementary material for: Microsecond-long simulation reveals the molecular mechanism for the dual inhibition of falcipain-2 and falcipain-3 by antimalarial lead compounds
Source: Front Mol Biosci. 2022 Dec 19;9:1070080. doi: 10.3389/fmolb.2022.1070080 (PMC9806354; doi:10.3389/fmolb.2022.1070080)
Supplement: Supplementary file 2 [file Table1.XLSX]

## Sheet: FP2-QOD
GENERALIZED BORN:
Complex Energy Terms
Frame #,BOND,ANGLE,DIHED,VDWAALS,EEL,1-4 VDW,1-4 EEL,EGB,ESURF,GGAS,GSOLV,TOTAL
1,13039730.15,3616.84,2930.34,-1862.44,-17394.4,869.66,11497.98,-3506.58,83.79,13039388.11,-3422.79,13035965.33
2,13061437.72,3544.06,2905.95,-1868.52,-17311.03,860.02,11455.95,-3540.07,82.67,13061024.16,-3457.4,13057566.76
3,13101615.57,3698.31,2942.2,-1872.7,-17470.7,848.61,11496.16,-3429.12,82.92,13101257.47,-3346.2,13097911.26
4,13079159.56,3696.17,2934.13,-1806.22,-17429.3,867.8,11525.17,-3509.29,82.48,13078947.31,-3426.81,13075520.5
5,13076812.65,3358.19,2987.19,-1866.88,-17469.9,855.68,11479.62,-3437.13,81.7,13076156.54,-3355.43,13072801.11
6,13127481.21,3580.8,2938.29,-1853.02,-17481.59,836.55,11498.26,-3452.61,82.91,13127000.49,-3369.71,13123630.78
7,13158625.02,3769.69,2955.95,-1855.55,-17488.62,863.94,11529.66,-3437.21,82.78,13158400.1,-3354.43,13155045.67
8,13018561.19,3786.81,2952.45,-1859.74,-17448.62,846.1,11479.99,-3469.38,82.62,13018318.17,-3386.75,13014931.42
9,13063664.3,3754.04,2958.62,-1837.81,-17543.61,845.35,11505.83,-3436.83,84.13,13063346.72,-3352.7,13059994.02
10,13016196.45,3809.38,2962.38,-1867.08,-17491.07,860.08,11458.93,-3407.1,83.94,13015929.07,-3323.16,13012605.91
11,13088512.94,3541.35,2961.33,-1865.06,-17468.73,863.94,11498.34,-3430.22,84.2,13088044.11,-3346.02,13084698.1
12,13023877.85,3377.7,2954.57,-1882.81,-17456.88,854.34,11459.54,-3421.81,84.15,13023184.33,-3337.67,13019846.66
13,13031181.95,3550.61,2971.41,-1861.12,-17520.99,844.23,11467.3,-3394.3,82.91,13030633.39,-3311.39,13027322.0
14,12969654.76,3668.37,2957.13,-1848.39,-17508.79,849.49,11467.11,-3404.54,83.16,12969239.67,-3321.39,12965918.29
15,13001565.83,3483.37,2999.45,-1843.6,-17449.1,854.5,11416.73,-3379.16,83.07,13001027.17,-3296.08,12997731.09
16,13068534.33,3691.9,2932.18,-1851.4,-17496.6,845.45,11431.31,-3367.54,82.3,13068087.18,-3285.24,13064801.94
17,13093316.14,4015.43,2998.72,-1875.65,-17558.85,861.15,11502.36,-3346.96,83.79,13093259.29,-3263.17,13089996.12
18,13128852.54,3623.62,2911.74,-1853.03,-17527.5,859.27,11431.28,-3338.9,84.43,13128297.91,-3254.47,13125043.45
19,13158551.36,3415.63,2968.88,-1855.02,-17453.98,870.41,11494.1,-3445.21,83.49,13157991.38,-3361.72,13154629.66
20,13072521.92,3521.75,2987.72,-1860.0,-17578.19,877.48,11511.23,-3373.66,82.03,13071981.91,-3291.63,13068690.29
21,13054401.44,3559.93,2939.46,-1876.59,-17399.97,855.53,11427.16,-3433.54,84.15,13053906.97,-3349.39,13050557.58
22,13013224.57,3659.65,2972.43,-1855.3,-17414.51,840.67,11452.47,-3440.48,83.94,13012879.97,-3356.55,13009523.42
23,13095858.18,3510.51,3024.86,-1864.38,-17464.25,854.06,11453.57,-3399.83,84.73,13095372.55,-3315.1,13092057.45
24,13050143.83,3612.74,2962.0,-1848.86,-17510.4,845.77,11436.85,-3354.48,83.36,13049641.93,-3271.12,13046370.81
25,13130994.31,3772.68,2970.81,-1839.01,-17419.94,866.51,11480.79,-3481.68,84.6,13130826.17,-3397.08,13127429.09
26,13142644.2,3705.94,2944.59,-1838.5,-17445.93,841.12,11434.93,-3422.47,84.32,13142286.34,-3338.15,13138948.19
27,13078167.09,3634.9,2954.34,-1866.42,-17484.47,861.01,11483.23,-3391.25,85.0,13077749.67,-3306.25,13074443.42
28,13104489.14,3739.0,2957.92,-1866.47,-17435.85,857.45,11457.78,-3446.14,83.4,13104198.96,-3362.74,13100836.23
29,13109662.69,3674.74,2977.76,-1868.83,-17375.98,864.29,11444.53,-3482.16,84.12,13109379.19,-3398.04,13105981.15
30,13073000.19,3683.73,2935.54,-1861.98,-17369.9,852.55,11434.67,-3488.01,83.88,13072674.8,-3404.13,13069270.67
31,13132768.1,3624.8,2932.16,-1854.0,-17364.88,837.41,11423.26,-3469.12,82.97,13132366.86,-3386.14,13128980.72
32,13155571.09,3460.61,2945.65,-1884.87,-17398.8,851.82,11470.89,-3464.31,83.57,13155016.38,-3380.73,13151635.64
33,13143305.6,3603.88,2947.26,-1856.47,-17455.04,828.68,11441.86,-3421.66,83.37,13142815.77,-3338.29,13139477.48
34,13135651.36,3521.96,2924.43,-1834.84,-17530.3,849.11,11472.07,-3378.2,83.2,13135053.79,-3295.0,13131758.8
35,13185319.59,3480.61,2949.49,-1871.89,-17561.49,845.32,11478.53,-3384.37,83.48,13184640.16,-3300.89,13181339.27
36,13124504.66,3678.48,2928.58,-1839.34,-17505.94,851.76,11436.78,-3398.73,82.27,13124054.98,-3316.46,13120738.52
37,13191812.46,3364.82,2943.71,-1875.61,-17423.11,858.71,11474.64,-3416.42,81.94,13191155.61,-3334.48,13187821.14
38,13191509.82,3243.21,2947.49,-1870.03,-17418.25,860.38,11469.37,-3451.84,83.76,13190742.01,-3368.08,13187373.93
39,13164189.46,3403.12,2958.12,-1890.2,-17418.49,869.48,11490.35,-3486.94,83.97,13163601.84,-3402.97,13160198.87
40,13175922.8,3615.07,2928.08,-1840.21,-17415.73,861.85,11450.73,-3454.54,83.78,13175522.58,-3370.76,13172151.83
41,13194445.82,3487.43,2926.88,-1877.64,-17359.29,857.08,11430.73,-3480.53,83.16,13193911.02,-3397.37,13190513.65
42,13131188.08,3526.79,2943.62,-1845.27,-17311.32,845.9,11404.01,-3510.28,83.51,13130751.81,-3426.77,13127325.03
43,13116149.68,3491.46,2940.7,-1843.17,-17349.07,869.71,11453.78,-3472.67,82.81,13115713.09,-3389.86,13112323.24
44,13151752.1,3561.69,2967.82,-1866.01,-17284.94,844.45,11419.82,-3531.83,82.38,13151394.92,-3449.46,13147945.46
45,13147146.02,3407.36,2951.93,-1809.75,-17399.31,859.53,11437.59,-3464.49,83.98,13146593.38,-3380.51,13143212.87
46,13075795.54,3567.23,2923.53,-1857.6,-17509.93,857.94,11504.29,-3406.47,83.53,13075280.99,-3322.94,13071958.06
47,13107556.08,3431.2,2990.46,-1858.55,-17468.84,826.23,11436.62,-3403.95,84.54,13106913.19,-3319.4,13103593.79
48,13105121.49,3726.99,2939.89,-1838.1,-17469.93,844.57,11473.35,-3399.23,84.46,13104798.26,-3314.76,13101483.5
49,13180022.08,3771.12,2945.0,-1853.45,-17415.3,841.3,11476.33,-3463.92,85.89,13179787.09,-3378.03,13176409.06
50,13120887.34,3679.54,2945.51,-1865.04,-17330.71,843.21,11469.06,-3527.46,84.83,13120628.92,-3442.64,13117186.28
51,13083524.77,3613.25,2961.55,-1836.92,-17360.33,864.19,11495.61,-3519.97,85.19,13083262.12,-3434.78,13079827.34
52,13053729.02,3906.78,2920.26,-1882.22,-17316.29,851.1,11453.39,-3530.49,85.19,13053662.03,-3445.3,13050216.74
53,13087345.57,3839.28,2950.81,-1872.83,-17346.64,846.49,11492.86,-3558.16,86.81,13087255.53,-3471.35,13083784.18
54,13051367.75,3799.64,2925.25,-1866.82,-17309.55,869.38,11455.31,-3509.17,84.02,13051240.96,-3425.15,13047815.81
55,13062048.06,3757.46,2954.29,-1870.69,-17359.5,849.5,11458.82,-3501.25,85.88,13061837.94,-3415.37,13058422.57
56,13042338.37,3776.5,2940.18,-1858.56,-17308.15,875.25,11491.7,-3561.42,84.66,13042255.3,-3476.77,13038778.53
57,13068568.79,3967.82,2911.03,-1858.31,-17298.53,819.41,11431.88,-3536.89,84.14,13068542.09,-3452.75,13065089.34
58,13117402.15,3743.96,2923.31,-1873.17,-17284.23,859.09,11404.72,-3533.49,85.1,13117175.83,-3448.39,13113727.43
59,13093495.22,3498.86,2958.76,-1855.32,-17227.1,852.43,11441.24,-3601.43,85.66,13093164.09,-3515.77,13089648.32
60,13106780.86,3525.57,2942.51,-1874.25,-17273.81,841.2,11448.24,-3562.89,85.91,13106390.31,-3476.98,13102913.33
61,13105530.58,3621.81,2963.0,-1873.02,-17300.99,825.26,11465.89,-3559.57,86.49,13105232.52,-3473.08,13101759.44
62,13087565.67,3607.74,2961.14,-1832.11,-17325.82,849.67,11461.1,-3560.62,85.56,13087287.39,-3475.06,13083812.33
63,13048615.22,3558.94,2979.4,-1854.71,-17381.52,859.18,11486.6,-3520.54,85.36,13048263.11,-3435.18,13044827.93
64,13106907.43,3680.39,2928.32,-1878.88,-17238.47,843.78,11440.59,-3569.34,85.69,13106683.15,-3483.65,13103199.5
65,13155483.0,3494.47,2967.01,-1815.37,-17291.02,847.5,11439.83,-3569.11,86.59,13155125.42,-3482.51,13151642.9
66,13148754.28,3519.19,2978.93,-1874.25,-17222.92,848.08,11456.33,-3585.4,85.57,13148459.64,-3499.83,13144959.81
67,13184982.09,3456.96,2978.51,-1842.35,-17326.54,864.85,11446.02,-3530.08,85.96,13184559.55,-3444.12,13181115.43
68,13189370.63,3504.2,2936.91,-1858.26,-17320.96,834.21,11485.55,-3517.33,85.14,13188952.27,-3432.19,13185520.08
69,13145057.67,3552.49,3006.68,-1870.76,-17333.23,823.27,11478.36,-3543.33,83.88,13144714.48,-3459.45,13141255.03
70,13120272.39,3845.62,2931.04,-1858.14,-17220.28,837.09,11416.85,-3600.5,88.02,13120224.57,-3512.48,13116712.09
71,13102092.31,3731.37,2961.89,-1849.67,-17282.63,858.3,11450.24,-3561.88,85.93,13101961.81,-3475.95,13098485.86
72,13119409.82,3632.13,2967.72,-1866.84,-17420.78,866.2,11499.07,-3495.84,85.55,13119087.32,-3410.28,13115677.03
73,13104635.18,3607.58,2954.01,-1882.53,-17371.58,845.35,11475.03,-3488.13,86.05,13104263.03,-3402.08,13100860.95
74,13105310.27,3608.55,2984.72,-1836.67,-17428.86,868.64,11522.1,-3507.92,85.51,13105028.74,-3422.41,13101606.34
75,13121620.15,3797.22,2936.23,-1818.59,-17268.71,855.35,11412.23,-3580.45,88.17,13121533.87,-3492.28,13118041.6
76,13051202.49,3744.06,2927.52,-1884.06,-17352.58,849.98,11477.57,-3532.04,85.59,13050965.0,-3446.45,13047518.55
77,13179147.36,3625.34,2939.51,-1877.03,-17369.59,853.77,11516.28,-3515.4,85.57,13178835.63,-3429.83,13175405.8
78,13209833.04,3554.88,2962.73,-1847.65,-17302.93,839.87,11475.24,-3559.17,86.46,13209515.17,-3472.7,13206042.46
79,13250416.23,3596.43,2924.32,-1849.19,-17396.97,867.97,11511.35,-3492.23,85.76,13250070.15,-3406.47,13246663.68
80,13206308.89,3755.6,2925.85,-1853.15,-17332.63,849.33,11448.8,-3510.56,85.45,13206102.7,-3425.12,13202677.59
81,13042408.69,3927.73,2947.24,-1855.13,-17451.25,851.37,11467.49,-3446.94,86.07,13042296.14,-3360.86,13038935.27
82,13049111.1,3677.74,2944.18,-1821.44,-17467.75,856.97,11493.8,-3447.71,85.35,13048794.6,-3362.36,13045432.24
83,13046430.14,3754.55,2969.43,-1884.89,-17457.91,841.14,11483.23,-3441.51,84.06,13046135.68,-3357.45,13042778.23
84,13028553.85,3743.22,2920.03,-1888.09,-17447.15,849.92,11480.96,-3448.75,84.58,13028212.74,-3364.17,13024848.56
85,13088434.72,3619.77,2959.61,-1836.72,-17480.91,874.53,11461.91,-3424.28,84.68,13088032.89,-3339.6,13084693.29
86,13073494.19,3858.16,2929.51,-1862.71,-17459.06,863.81,11429.4,-3418.86,83.89,13073253.32,-3334.97,13069918.35
87,13026292.9,3738.18,2949.68,-1852.96,-17452.67,869.02,11452.57,-3414.95,84.63,13025996.73,-3330.33,13022666.4
88,13050381.96,3694.69,2931.98,-1853.37,-17453.22,852.37,11443.2,-3431.01,84.42,13049997.63,-3346.59,13046651.04
89,13103069.64,3858.22,2932.36,-1815.18,-17413.39,840.32,11397.59,-3428.07,85.56,13102869.55,-3342.51,13099527.04
90,13070639.33,3752.6,2929.82,-1856.0,-17404.17,843.95,11419.85,-3439.69,85.73,13070325.38,-3353.96,13066971.42
91,13091759.64,3730.26,2910.67,-1839.76,-17370.01,838.69,11474.02,-3509.42,86.46,13091503.52,-3422.96,13088080.55
92,13042275.78,3639.39,2928.57,-1834.23,-17349.22,844.13,11421.68,-3487.09,85.94,13041926.09,-3401.15,13038524.94
93,13056505.33,3829.87,2939.42,-1874.13,-17420.81,846.53,11451.29,-3444.86,85.72,13056277.52,-3359.14,13052918.38
94,13055002.6,3597.5,3000.78,-1860.92,-17402.89,839.97,11423.06,-3433.18,85.75,13054600.1,-3347.43,13051252.67
95,13038539.29,3895.62,2945.01,-1861.4,-17303.55,856.62,11417.17,-3526.2,85.48,13038488.75,-3440.73,13035048.02
96,12988159.62,3715.44,2984.34,-1884.42,-17512.97,853.32,11481.94,-3400.19,84.65,12987797.27,-3315.54,12984481.72
97,13320682.77,3377.17,2980.38,-1847.65,-17436.78,864.96,11419.76,-3442.55,85.17,13320040.62,-3357.39,13316683.23
98,13238543.3,3382.36,2984.9,-1840.22,-17458.19,859.19,11485.4,-3467.35,84.43,13237956.72,-3382.92,13234573.8
99,13210606.82,3272.1,2910.14,-1848.75,-17612.74,867.85,11563.39,-3362.86,83.05,13209758.81,-3279.81,13206479.0
100,13278727.35,3350.53,2939.09,-1835.79,-17500.69,875.31,11500.39,-3428.89,83.93,13278056.18,-3344.95,13274711.23
101,13231930.0,3369.66,2934.58,-1814.82,-17415.81,851.88,11436.4,-3457.61,85.04,13231291.89,-3372.57,13227919.32
102,13243929.63,3278.43,2938.73,-1842.12,-17475.82,827.3,11434.49,-3406.05,84.96,13243090.63,-3321.09,13239769.54
103,13251058.72,3392.82,2925.44,-1877.46,-17414.01,836.1,11425.9,-3427.12,82.57,13250347.52,-3344.54,13247002.97
104,13288754.81,3231.58,2929.11,-1837.35,-17400.79,837.55,11418.29,-3455.67,84.98,13287933.21,-3370.69,13284562.52
105,13277214.83,3367.26,2936.48,-1861.84,-17501.87,859.43,11537.66,-3445.09,85.05,13276551.95,-3360.04,13273191.91
106,13284211.93,3319.48,2920.28,-1888.66,-17300.05,849.89,11496.18,-3541.98,84.95,13283609.05,-3457.03,13280152.02
107,13238021.01,3252.51,2946.71,-1821.64,-17429.83,856.76,11488.23,-3477.8,86.74,13237313.74,-3391.06,13233922.68
108,13283601.47,3220.6,2930.21,-1845.67,-17436.29,840.49,11430.3,-3443.98,86.7,13282741.11,-3357.28,13279383.83
109,13242982.18,3310.5,2941.22,-1851.49,-17427.12,857.44,11504.31,-3511.93,85.94,13242317.04,-3425.99,13238891.05
110,13248106.34,3233.96,2921.46,-1889.02,-17442.21,864.5,11510.99,-3458.76,84.99,13247306.02,-3373.77,13243932.25
111,13183208.32,3408.43,2905.11,-1847.51,-17471.92,835.24,11434.6,-3417.57,85.18,13182472.27,-3332.39,13179139.88
112,13204044.81,3445.81,2921.64,-1847.45,-17529.45,840.39,11459.27,-3377.0,85.98,13203335.02,-3291.02,13200044.01
113,13206758.22,3170.51,2989.2,-1867.53,-17457.07,848.91,11512.46,-3449.03,84.07,13205954.71,-3364.95,13202589.75
114,13197131.07,3362.92,2957.93,-1861.31,-17417.09,842.16,11464.05,-3453.17,84.15,13196479.74,-3369.02,13193110.72
115,13195489.28,3482.83,2906.45,-1843.14,-17408.76,841.6,11437.12,-3468.36,85.7,13194905.37,-3382.66,13191522.72
116,13175652.05,3442.43,2950.26,-1856.84,-17491.57,881.25,11541.05,-3479.93,84.17,13175118.64,-3395.76,13171722.87
117,13095716.63,3521.04,2953.37,-1843.06,-17506.2,863.78,11444.46,-3381.18,85.06,13095150.02,-3296.11,13091853.91
118,13182965.32,3502.58,2944.56,-1824.76,-17575.3,854.73,11472.29,-3352.94,83.44,13182339.42,-3269.49,13179069.93
119,13165397.14,3589.82,2908.71,-1878.3,-17556.57,858.76,11517.22,-3363.77,83.45,13164836.77,-3280.32,13161556.45
120,13215979.7,3423.39,2925.35,-1865.1,-17579.93,843.76,11442.15,-3277.77,83.76,13215169.32,-3194.01,13211975.31
121,13208137.27,3536.38,2956.4,-1840.38,-17563.36,860.09,11461.81,-3326.71,85.23,13207548.21,-3241.48,13204306.73
122,13234809.59,3305.53,2935.27,-1836.4,-17642.05,858.56,11570.62,-3327.2,83.54,13234001.12,-3243.66,13230757.46
123,13127056.76,3777.29,2924.06,-1809.57,-17537.71,847.43,11474.42,-3362.23,85.92,13126732.69,-3276.31,13123456.38
124,13178000.49,3480.55,2912.97,-1822.08,-17642.82,857.29,11528.36,-3322.63,85.68,13177314.76,-3236.95,13174077.81
125,13156383.81,3416.96,2928.62,-1824.8,-17699.52,848.91,11521.54,-3267.79,85.21,13155575.51,-3182.58,13152392.93
126,13199020.77,3432.48,2919.74,-1832.86,-17545.48,861.39,11459.47,-3331.84,86.04,13198315.51,-3245.79,13195069.72
127,13133162.5,3287.46,2943.89,-1843.46,-17559.4,851.09,11556.66,-3368.18,85.84,13132398.73,-3282.34,13129116.4
128,13187869.67,3455.62,2939.09,-1833.22,-17675.4,857.88,11558.81,-3345.93,85.33,13187172.44,-3260.6,13183911.84
129,13138493.61,3390.97,2914.17,-1858.81,-17603.82,839.17,11433.12,-3294.93,84.86,13137608.41,-3210.07,13134398.34
130,13073633.37,3468.7,2925.43,-1896.19,-17557.87,850.19,11486.52,-3319.91,83.43,13072910.15,-3236.48,13069673.67
131,12991933.52,3603.66,2904.42,-1854.72,-17595.04,841.62,11476.07,-3348.49,85.81,12991309.53,-3262.68,12988046.85
132,13021399.72,3822.92,2924.61,-1868.56,-17591.64,868.51,11513.7,-3359.76,84.23,13021069.27,-3275.52,13017793.74
133,13007667.02,3767.04,2925.17,-1851.49,-17560.96,870.65,11501.71,-3338.97,84.61,13007319.14,-3254.35,13004064.78
134,13066647.61,3708.34,2950.92,-1833.94,-17530.57,838.23,11414.73,-3385.37,84.42,13066195.33,-3300.96,13062894.37
135,13198788.24,3625.51,2941.55,-1857.29,-17457.12,874.94,11471.67,-3445.84,84.74,13198387.49,-3361.1,13195026.39
136,13065731.76,3809.35,2951.1,-1808.32,-17493.69,848.31,11490.96,-3440.09,84.48,13065529.48,-3355.61,13062173.87
137,13040395.05,3872.4,2902.59,-1812.74,-17498.51,844.93,11479.86,-3451.92,85.73,13040183.58,-3366.19,13036817.39
138,13026832.15,3975.95,2903.67,-1848.4,-17486.52,833.22,11453.24,-3379.44,83.63,13026663.31,-3295.81,13023367.5
139,13079390.67,3677.26,2945.32,-1860.13,-17490.29,829.04,11444.17,-3396.46,85.99,13078936.05,-3310.47,13075625.58
140,13095713.68,3624.94,2955.55,-1876.05,-17394.37,868.4,11450.35,-3464.44,85.28,13095342.49,-3379.16,13091963.33
141,13120552.76,3717.97,2945.43,-1859.96,-17477.45,874.78,11496.55,-3466.13,84.21,13120250.08,-3381.92,13116868.16
142,13029520.97,3696.69,2927.75,-1870.64,-17479.74,859.56,11523.57,-3454.03,85.06,13029178.17,-3368.96,13025809.2
143,13108735.7,3601.45,2924.97,-1853.62,-17436.49,836.2,11461.11,-3441.74,83.76,13108269.31,-3357.98,13104911.33
144,13004595.68,3811.07,2905.94,-1842.86,-17445.97,850.02,11480.34,-3459.08,85.1,13004354.23,-3373.98,13000980.25
145,13097311.38,3662.9,2945.22,-1860.65,-17435.43,878.84,11473.64,-3438.79,86.24,13096975.9,-3352.55,13093623.35
146,13076423.88,3669.96,2929.36,-1845.03,-17511.37,838.11,11422.07,-3364.36,85.64,13075926.97,-3278.72,13072648.26
147,13021439.62,3694.15,2949.72,-1871.32,-17495.17,858.56,11498.84,-3427.56,86.63,13021074.4,-3340.92,13017733.47
148,13023520.98,3700.47,2915.27,-1843.07,-17566.81,843.02,11491.24,-3370.99,84.88,13023061.11,-3286.12,13019775.0
149,13017631.95,3751.88,2913.09,-1849.5,-17445.88,866.19,11465.59,-3472.13,86.48,13017333.32,-3385.65,13013947.67
150,13041023.69,3634.64,2941.78,-1848.96,-17583.43,890.35,11539.13,-3366.58,85.51,13040597.2,-3281.07,13037316.13
151,13043494.95,3439.68,2944.22,-1838.34,-17649.47,868.52,11539.87,-3335.55,85.37,13042799.43,-3250.18,13039549.25
152,13052392.69,3482.75,2943.94,-1804.83,-17589.94,878.98,11505.23,-3346.93,86.03,13051808.83,-3260.9,13048547.93
153,13056519.29,3500.94,2919.21,-1832.1,-17491.5,870.91,11485.47,-3423.86,87.81,13055972.23,-3336.05,13052636.18
154,13095715.19,3636.98,2936.29,-1865.47,-17478.59,850.44,11473.32,-3381.51,85.89,13095268.16,-3295.63,13091972.53
155,13059924.6,3692.77,2942.26,-1842.35,-17550.43,855.82,11521.85,-3347.48,85.64,13059544.52,-3261.83,13056282.69
156,13052961.47,3848.46,2915.29,-1870.7,-17484.34,860.83,11501.73,-3416.89,85.18,13052732.72,-3331.71,13049401.01
157,13047329.45,3883.74,2934.96,-1858.92,-17646.01,872.45,11519.7,-3323.99,83.82,13047035.37,-3240.17,13043795.21
158,13077517.14,3744.81,2905.95,-1850.01,-17629.95,855.32,11495.76,-3299.7,84.93,13077039.04,-3214.77,13073824.27
159,13079471.27,3677.48,2959.03,-1851.5,-17583.06,846.55,11449.05,-3328.06,85.39,13078968.82,-3242.67,13075726.15
160,13071247.22,3710.81,2891.4,-1853.46,-17648.22,841.84,11499.63,-3279.43,83.43,13070689.21,-3196.0,13067493.21
161,13092692.61,3664.01,2971.54,-1864.29,-17607.29,869.36,11452.43,-3319.88,84.43,13092178.38,-3235.46,13088942.92
162,13088926.52,3561.63,2948.97,-1831.74,-17571.2,851.55,11444.49,-3351.57,86.82,13088330.22,-3264.75,13085065.46
163,13140608.08,3689.65,2947.47,-1852.27,-17569.67,843.39,11474.54,-3338.32,85.46,13140141.2,-3252.85,13136888.34
164,13166737.02,3503.93,2949.85,-1828.98,-17552.33,856.47,11488.22,-3376.02,84.86,13166154.18,-3291.15,13162863.02
165,13077758.71,3670.89,2963.63,-1870.54,-17598.49,865.47,11454.24,-3300.17,85.9,13077243.93,-3214.26,13074029.67
166,13069594.62,3924.68,2923.76,-1863.49,-17487.03,847.93,11460.77,-3382.73,86.83,13069401.23,-3295.9,13066105.33
167,13084128.35,3692.75,2905.68,-1856.55,-17620.72,858.1,11458.61,-3296.8,85.75,13083566.22,-3211.05,13080355.17
168,13030531.59,3675.23,2931.24,-1865.53,-17522.13,856.21,11466.31,-3343.13,86.78,13030072.94,-3256.34,13026816.59
169,13020718.98,3628.82,2919.81,-1831.55,-17615.29,843.14,11445.0,-3309.28,85.78,13020108.92,-3223.5,13016885.42
170,12942477.0,3666.62,2931.42,-1821.79,-17557.38,854.37,11430.4,-3328.91,84.86,12941980.64,-3244.05,12938736.6
171,13163886.65,3729.27,2929.13,-1823.01,-17471.29,844.4,11416.43,-3386.62,86.54,13163511.58,-3300.09,13160211.49
172,13131940.35,3433.87,2951.5,-1837.63,-17525.42,860.3,11456.33,-3348.13,86.89,13131279.3,-3261.24,13128018.06
173,13103216.62,3678.39,2937.0,-1833.72,-17508.79,837.55,11464.26,-3380.57,86.5,13102791.3,-3294.07,13099497.23
174,13128849.82,3479.13,2963.88,-1845.49,-17504.87,849.91,11507.32,-3416.11,87.01,13128299.71,-3329.1,13124970.61
175,13151677.87,3423.38,2961.8,-1860.41,-17498.1,849.48,11493.71,-3415.78,86.49,13151047.72,-3329.29,13147718.43
176,13273989.06,3384.91,2953.65,-1855.44,-17427.39,846.48,11462.43,-3421.6,85.98,13273353.71,-3335.62,13270018.09
177,13273388.73,3307.65,2929.45,-1841.17,-17506.37,843.48,11432.49,-3355.93,86.65,13272554.26,-3269.28,13269284.98
178,13252832.28,3357.42,2916.56,-1849.35,-17500.68,870.46,11475.99,-3388.5,86.43,13252102.68,-3302.07,13248800.61
179,13252617.83,3430.58,2970.52,-1846.4,-17520.01,855.38,11488.61,-3411.38,85.08,13251996.51,-3326.3,13248670.22
180,13227074.68,3419.82,2895.97,-1848.66,-17417.19,842.4,11417.25,-3421.13,85.82,13226384.28,-3335.3,13223048.98
181,13243810.67,3330.46,2914.09,-1864.51,-17496.83,851.49,11454.7,-3365.63,86.03,13243000.07,-3279.61,13239720.46
182,13253533.79,3389.63,2918.51,-1840.45,-17528.2,861.45,11448.49,-3353.61,84.75,13252783.21,-3268.86,13249514.35
183,13195821.35,3350.78,2909.5,-1849.95,-17506.38,835.89,11439.6,-3378.62,85.98,13195000.78,-3292.64,13191708.14
184,13238307.94,3511.1,2946.69,-1845.55,-17536.47,863.4,11494.36,-3380.03,85.74,13237741.45,-3294.28,13234447.17
185,13265691.16,3345.98,2926.85,-1835.67,-17439.75,843.44,11464.59,-3482.25,87.63,13264996.6,-3394.62,13261601.98
186,13266533.95,3319.81,2943.99,-1871.63,-17392.11,840.49,11432.41,-3455.06,86.66,13265806.91,-3368.4,13262438.51
187,13260433.43,3229.59,2955.05,-1848.34,-17405.16,858.12,11493.61,-3468.53,87.43,13259716.31,-3381.09,13256335.22
188,13223179.79,3430.71,2920.76,-1834.27,-17528.62,867.36,11511.34,-3391.66,84.12,13222547.07,-3307.54,13219239.53
189,13233286.26,3364.93,2898.21,-1859.97,-17462.44,855.32,11468.37,-3395.97,86.05,13232550.68,-3309.92,13229240.75
190,13247407.95,3415.98,2920.14,-1861.95,-17476.84,853.45,11446.2,-3383.3,85.01,13246704.95,-3298.29,13243406.65
191,13234769.49,3345.21,2913.11,-1828.75,-17492.54,854.25,11469.02,-3384.53,87.05,13234029.79,-3297.47,13230732.32
192,13251593.87,3275.99,2943.89,-1843.79,-17468.2,856.77,11397.83,-3352.32,86.11,13250756.37,-3266.21,13247490.15
193,13219747.33,3295.4,2946.41,-1869.31,-17538.53,857.85,11470.74,-3322.44,86.12,13218909.89,-3236.32,13215673.57
194,13255721.71,3341.93,2958.06,-1871.04,-17606.06,840.45,11494.62,-3327.33,85.06,13254879.66,-3242.27,13251637.39
195,13165051.34,3321.53,2976.52,-1861.23,-17578.0,865.47,11492.95,-3358.5,86.52,13164268.59,-3271.98,13160996.61
196,13158689.03,3383.43,2930.55,-1845.94,-17472.86,836.17,11475.16,-3438.31,86.02,13157995.55,-3352.29,13154643.26
197,13147333.1,3424.34,2930.08,-1839.96,-17501.21,862.29,11470.28,-3414.35,86.64,13146678.92,-3327.71,13143351.21
198,13087450.19,3524.06,2993.6,-1823.22,-17548.06,848.89,11467.66,-3385.07,86.26,13086913.13,-3298.81,13083614.32
199,13104176.78,3332.03,2944.38,-1826.54,-17588.27,886.5,11489.88,-3354.25,86.54,13103414.76,-3267.71,13100147.06
200,13128592.14,3619.25,2949.2,-1853.52,-17499.86,858.15,11481.97,-3404.79,85.81,13128147.33,-3318.98,13124828.35
201,13249990.04,4047.49,2944.77,-1819.8,-17497.41,844.63,11466.2,-3408.6,86.51,13249975.91,-3322.09,13246653.82
202,13253253.19,3803.0,2992.65,-1802.76,-17566.19,846.3,11501.06,-3377.29,86.73,13253027.25,-3290.56,13249736.7
203,13203113.03,3296.16,2973.53,-1829.31,-17421.4,856.77,11429.03,-3457.85,85.8,13202417.81,-3372.04,13199045.77
204,13287293.37,3154.15,3015.87,-1832.34,-17518.85,849.6,11482.79,-3406.5,86.79,13286444.61,-3319.71,13283124.9
205,13292050.95,3268.61,3007.96,-1835.09,-17478.57,852.27,11453.68,-3417.82,86.05,13291319.82,-3331.77,13287988.04
206,13171374.5,3285.9,3007.06,-1825.34,-17487.98,847.19,11476.44,-3442.9,86.7,13170677.78,-3356.2,13167321.58
207,13233349.61,3180.47,3044.63,-1861.3,-17514.94,852.67,11461.19,-3363.56,84.67,13232512.33,-3278.9,13229233.44
208,13183174.86,3254.17,3024.31,-1825.64,-17490.29,857.96,11428.31,-3397.65,85.33,13182423.68,-3312.32,13179111.36
209,13212629.24,3191.49,2995.07,-1810.0,-17445.82,849.15,11421.0,-3413.84,84.99,13211830.14,-3328.86,13208501.28
210,13238045.36,3175.5,3006.38,-1857.49,-17519.66,838.44,11452.4,-3350.27,84.12,13237140.93,-3266.15,13233874.78
211,13253978.94,3339.2,3018.17,-1865.58,-17495.5,858.06,11472.54,-3406.61,85.04,13253305.82,-3321.57,13249984.25
212,13348884.25,3084.82,3029.24,-1850.43,-17435.41,835.88,11491.44,-3475.94,86.53,13348039.8,-3389.41,13344650.38
213,13328599.1,3017.8,2998.36,-1848.95,-17447.5,866.12,11501.55,-3447.19,86.07,13327686.48,-3361.12,13324325.36
214,13358930.76,3067.22,3008.53,-1844.39,-17502.33,882.76,11494.95,-3396.24,85.55,13358037.51,-3310.68,13354726.82
215,13338119.06,2986.04,3033.63,-1847.99,-17557.04,848.31,11489.74,-3348.73,83.41,13337071.76,-3265.32,13333806.44
216,13420067.16,3093.22,3000.63,-1883.91,-17472.53,840.93,11438.21,-3361.88,84.79,13419083.7,-3277.08,13415806.62
217,13433917.7,2902.86,3028.54,-1807.56,-17527.05,876.62,11457.75,-3381.14,86.55,13432848.87,-3294.59,13429554.28
218,13381522.47,2928.23,2959.9,-1842.59,-17556.38,857.0,11507.57,-3408.89,85.53,13380376.19,-3323.35,13377052.84
219,13365965.16,3017.35,3006.58,-1841.09,-17508.33,861.75,11456.47,-3377.58,85.43,13364957.89,-3292.16,13361665.74
220,13421590.43,3016.81,2987.68,-1828.42,-17468.1,866.87,11480.68,-3430.87,86.53,13420645.94,-3344.33,13417301.61
221,13353045.33,3036.44,2991.91,-1854.76,-17501.8,853.5,11457.55,-3374.43,85.92,13352028.18,-3288.51,13348739.67
222,13364670.56,3101.17,3037.44,-1815.41,-17457.92,835.57,11431.17,-3447.48,88.07,13363802.58,-3359.41,13360443.17
223,13371889.05,3010.41,2975.14,-1850.23,-17482.48,844.8,11491.77,-3448.77,85.68,13370878.47,-3363.09,13367515.38
224,13317107.19,3149.44,3026.99,-1833.17,-17560.15,868.03,11509.75,-3400.06,88.46,13316268.08,-3311.6,13312956.48
225,13438680.73,3007.13,2989.23,-1847.2,-17608.6,855.2,11514.44,-3359.94,85.56,13437590.93,-3274.38,13434316.55
226,13369171.71,3078.36,3009.13,-1867.99,-17548.92,840.72,11479.04,-3359.26,84.49,13368162.04,-3274.77,13364887.27
227,13346082.81,2987.41,3062.92,-1828.12,-17598.85,858.92,11575.48,-3388.05,83.69,13345140.56,-3304.36,13341836.2
228,13372409.4,2982.38,3027.77,-1830.03,-17497.51,864.12,11543.85,-3480.08,87.76,13371499.97,-3392.32,13368107.65
229,13427741.38,2988.59,3053.33,-1850.67,-17537.98,858.64,11503.64,-3460.25,87.17,13426756.92,-3373.08,13423383.84
230,13381599.09,3085.85,3036.47,-1846.84,-17481.81,827.89,11489.24,-3479.12,88.3,13380709.89,-3390.82,13377319.08
231,13393423.4,2964.58,3017.32,-1864.07,-17467.56,851.12,11504.9,-3459.7,86.04,13392429.7,-3373.66,13389056.04
232,13230806.44,3309.55,3022.82,-1883.22,-17518.44,832.79,11542.3,-3460.23,85.07,13230112.24,-3375.15,13226737.09
233,13173726.36,3230.85,3007.04,-1833.81,-17394.25,851.91,11519.98,-3557.73,87.93,13173108.07,-3469.8,13169638.27
234,13217808.65,3101.25,3009.86,-1860.09,-17405.42,859.68,11537.36,-3544.59,86.4,13217051.3,-3458.18,13213593.11
235,13272695.21,3208.7,3004.88,-1853.6,-17311.85,857.61,11507.22,-3591.19,87.28,13272108.16,-3503.9,13268604.25
236,13216896.91,3250.38,2996.31,-1859.8,-17436.23,834.07,11550.99,-3540.14,87.74,13216232.63,-3452.4,13212780.23
237,13296748.39,2986.04,3035.59,-1850.57,-17456.41,862.44,11516.28,-3465.64,87.28,13295841.76,-3378.36,13292463.4
238,13316893.58,3395.55,3051.03,-1816.18,-17531.46,852.34,11565.11,-3461.7,86.09,13316409.97,-3375.61,13313034.36
239,13310097.03,3116.29,3046.27,-1833.43,-17574.07,849.7,11520.47,-3444.52,85.76,13309222.27,-3358.76,13305863.5
240,13306057.31,3173.01,3021.95,-1856.72,-17414.1,856.11,11493.95,-3501.44,86.24,13305331.51,-3415.2,13301916.31
241,13303015.46,3237.85,3026.83,-1830.93,-17585.94,863.37,11568.58,-3428.68,86.06,13302295.24,-3342.62,13298952.62
242,13206156.51,3252.24,3018.5,-1827.51,-17495.93,845.3,11526.46,-3454.23,86.83,13205475.58,-3367.4,13202108.18
243,13268868.42,3353.17,3020.46,-1847.7,-17426.32,834.79,11499.88,-3498.14,85.09,13268302.7,-3413.05,13264889.65
244,13184659.71,3199.09,3033.05,-1826.27,-17463.95,850.42,11482.53,-3484.01,86.85,13183934.58,-3397.17,13180537.41
245,13289506.19,3082.99,3032.51,-1867.29,-17461.45,832.6,11536.51,-3482.22,86.97,13288662.05,-3395.25,13285266.8
246,13241466.7,3057.99,3016.52,-1850.27,-17489.42,842.01,11541.21,-3459.77,87.63,13240584.73,-3372.14,13237212.59
247,13298397.72,3015.45,3030.76,-1843.08,-17515.88,851.75,11503.05,-3412.9,85.7,13297439.76,-3327.21,13294112.55
248,13267775.58,3117.02,3029.92,-1843.46,-17528.83,848.93,11545.32,-3465.64,87.18,13266944.47,-3378.46,13263566.01
249,13338502.12,3310.46,3028.34,-1854.3,-17424.47,821.86,11447.4,-3450.63,86.07,13337831.41,-3364.56,13334466.85
250,13385756.47,2992.37,3013.9,-1879.6,-17341.98,846.1,11501.51,-3555.61,84.32,13384888.77,-3471.3,13381417.47
251,13138023.32,3577.91,3038.39,-1849.92,-17482.18,868.47,11452.93,-3446.73,86.27,13137628.92,-3360.46,13134268.46
252,13225143.97,3592.85,2985.27,-1866.76,-17460.06,870.12,11477.65,-3454.43,85.95,13224743.04,-3368.48,13221374.56
253,13325678.08,3150.14,3035.05,-1835.16,-17458.6,864.67,11505.76,-3471.08,85.75,13324939.95,-3385.33,13321554.62
254,13298857.19,3237.75,3011.88,-1846.98,-17376.97,854.07,11503.97,-3526.64,85.93,13298240.91,-3440.71,13294800.2
255,13260831.08,3295.37,3070.58,-1844.94,-17460.75,853.11,11496.01,-3491.76,85.55,13260240.45,-3406.2,13256834.24
256,13276219.16,3353.9,3057.98,-1822.13,-17582.46,856.76,11493.89,-3333.49,84.11,13275577.11,-3249.39,13272327.72
257,13303028.87,3207.46,3018.53,-1865.24,-17541.58,868.41,11488.96,-3404.42,84.29,13302205.4,-3320.13,13298885.28
258,13262287.11,3175.46,3024.55,-1841.85,-17427.65,848.85,11462.31,-3448.37,86.93,13261528.77,-3361.44,13258167.33
259,13343578.23,3039.4,3035.07,-1822.65,-17551.4,845.23,11466.48,-3382.33,86.86,13342590.36,-3295.48,13339294.89
260,13282333.81,3109.47,3058.23,-1825.52,-17565.98,853.76,11498.1,-3376.67,85.46,13281461.87,-3291.22,13278170.65
261,13431297.3,2995.69,3052.61,-1816.09,-17611.96,870.24,11499.6,-3370.32,87.1,13430287.38,-3283.22,13427004.17
262,13460379.87,2921.14,3064.65,-1839.52,-17453.72,829.84,11492.71,-3467.01,87.01,13459394.97,-3380.0,13456014.97
263,13437307.18,2910.34,3029.27,-1823.46,-17527.41,855.72,11492.98,-3415.12,85.77,13436244.62,-3329.35,13432915.27
264,13452935.28,2895.97,3019.33,-1823.65,-17550.14,844.45,11449.13,-3377.82,86.12,13451770.37,-3291.7,13448478.67
265,13450565.66,3072.94,3033.41,-1815.53,-17575.9,846.72,11505.27,-3374.26,86.91,13449632.57,-3287.35,13446345.22
266,13440283.82,2884.21,3076.21,-1842.2,-17552.2,839.95,11430.39,-3358.64,85.13,13439120.19,-3273.52,13435846.67
267,13417399.7,2846.08,2994.84,-1829.85,-17628.3,843.67,11490.91,-3316.19,86.18,13416117.04,-3230.01,13412887.03
268,13357896.76,3151.29,3078.04,-1844.69,-17622.54,860.47,11529.5,-3350.89,87.09,13357048.83,-3263.8,13353785.04
269,13364403.01,3128.82,3033.59,-1844.69,-17573.27,846.0,11469.1,-3348.99,84.98,13363462.56,-3264.02,13360198.54
270,13434020.43,3135.47,3049.07,-1857.49,-17568.25,841.22,11457.67,-3357.7,82.8,13433078.12,-3274.9,13429803.22
271,13461231.09,3182.03,3031.25,-1878.66,-17567.78,857.99,11494.96,-3354.68,82.98,13460350.89,-3271.7,13457079.19
272,13212374.26,3432.81,3010.5,-1846.01,-17589.38,868.35,11504.12,-3355.02,83.68,13211754.64,-3271.34,13208483.3
273,13271427.11,3307.95,3026.1,-1837.52,-17567.77,857.32,11510.11,-3400.27,84.58,13270723.29,-3315.69,13267407.6
274,13257336.14,3217.03,3051.0,-1843.08,-17481.93,837.08,11516.96,-3456.21,84.98,13256633.2,-3371.23,13253261.97
275,13262149.89,3254.3,3064.81,-1854.35,-17504.72,844.6,11461.95,-3415.05,85.79,13261416.47,-3329.26,13258087.21
276,13254003.47,3333.35,3034.59,-1839.73,-17549.07,841.1,11533.58,-3415.97,86.52,13253357.29,-3329.45,13250027.84
277,13236405.07,3326.9,3021.29,-1841.25,-17556.55,859.98,11497.5,-3374.42,85.15,13235712.95,-3289.28,13232423.67
278,13347952.88,3157.35,3035.92,-1842.99,-17636.99,859.75,11554.33,-3366.63,83.81,13347080.25,-3282.82,13343797.43
279,13273274.62,3133.69,3030.43,-1864.56,-17621.56,819.29,11542.63,-3340.75,86.34,13272314.54,-3254.4,13269060.14
280,13306403.38,3227.73,3043.79,-1872.87,-17407.71,869.36,11500.57,-3479.03,87.01,13305764.23,-3392.02,13302372.21
281,13285980.35,3173.83,2985.46,-1852.73,-17445.05,830.55,11460.06,-3435.25,84.44,13285132.46,-3350.81,13281781.65
282,13298916.08,3417.13,3048.26,-1839.05,-17508.13,854.7,11479.88,-3431.3,83.94,13298368.87,-3347.36,13295021.51
283,13220843.48,3789.99,2966.82,-1842.54,-17461.39,860.75,11484.56,-3421.15,85.73,13220641.67,-3335.43,13217306.24
284,13219473.34,3330.45,3022.45,-1850.25,-17391.71,844.98,11470.11,-3472.03,86.07,13218899.37,-3385.96,13215513.4
285,13245791.94,3325.63,3058.2,-1836.89,-17489.37,852.83,11485.64,-3424.51,84.59,13245187.99,-3339.92,13241848.07
286,13178052.14,3305.0,3022.03,-1868.79,-17368.66,873.98,11481.23,-3490.69,86.0,13177496.93,-3404.69,13174092.24
287,13266840.01,3313.37,3004.43,-1879.17,-17334.47,848.7,11463.25,-3504.97,84.54,13266256.14,-3420.43,13262835.71
288,13261710.51,3183.54,3035.06,-1843.41,-17496.04,852.34,11509.35,-3453.72,85.54,13260951.35,-3368.17,13257583.17
289,13199439.7,3348.45,3011.34,-1830.27,-17487.28,866.38,11532.89,-3470.08,87.1,13198881.21,-3382.98,13195498.23
290,13302805.24,3166.19,3022.83,-1852.81,-17515.3,843.56,11489.72,-3428.49,85.26,13301959.43,-3343.23,13298616.2
291,13287437.24,3219.94,3039.0,-1832.93,-17532.72,861.12,11519.6,-3420.35,85.91,13286711.25,-3334.45,13283376.8
292,13277389.6,3513.27,3014.17,-1838.58,-17519.29,841.46,11514.38,-3450.42,86.76,13276915.01,-3363.66,13273551.35
293,13335975.28,3229.68,3028.43,-1816.55,-17452.45,850.78,11447.0,-3441.06,85.12,13335262.17,-3355.93,13331906.24
294,13222686.28,3220.99,3003.02,-1855.59,-17483.49,852.86,11524.26,-3465.17,85.79,13221948.32,-3379.38,13218568.94
295,13298216.08,3460.27,3057.85,-1847.1,-17576.14,858.28,11540.0,-3391.61,83.02,13297709.23,-3308.59,13294400.64
296,13225155.79,3395.68,3027.19,-1853.39,-17471.28,851.81,11470.84,-3424.98,84.44,13224576.65,-3340.54,13221236.11
297,13193546.55,3426.5,3028.46,-1850.98,-17436.96,845.46,11529.36,-3494.14,85.89,13193088.4,-3408.25,13189680.15
298,13302008.72,3231.65,3034.02,-1865.05,-17497.61,841.35,11529.21,-3431.98,83.64,13301282.3,-3348.35,13297933.95
299,13201479.03,3239.31,3026.4,-1839.8,-17423.47,844.38,11449.9,-3460.6,85.99,13200775.75,-3374.62,13197401.13
300,13272265.38,3309.04,3048.67,-1850.21,-17541.27,834.11,11456.78,-3381.0,85.85,13271522.51,-3295.15,13268227.36
301,13225859.66,3556.49,3024.89,-1829.42,-17519.7,866.44,11550.59,-3462.21,85.59,13225508.95,-3376.62,13222132.32
302,13170769.5,3625.43,3004.1,-1871.9,-17336.13,866.64,11485.63,-3538.11,86.02,13170543.27,-3452.09,13167091.17
303,13247935.55,3410.6,3062.02,-1896.99,-17455.66,842.81,11545.63,-3458.7,84.18,13247443.95,-3374.52,13244069.43
304,13245077.82,3367.63,3055.84,-1845.17,-17478.58,849.4,11499.79,-3451.16,84.89,13244526.73,-3366.28,13241160.45
305,13286528.75,3275.38,3026.34,-1847.49,-17391.34,856.8,11469.56,-3504.6,85.88,13285918.01,-3418.73,13282499.28
306,13371794.09,3139.73,3060.18,-1835.06,-17571.28,879.2,11558.14,-3443.46,85.44,13371025.0,-3358.02,13367666.98
307,13259882.65,3450.21,3048.51,-1901.24,-17491.15,860.42,11531.59,-3462.15,84.17,13259380.98,-3377.98,13256003.0
308,13282095.28,3201.31,3040.52,-1843.31,-17600.41,875.98,11557.74,-3416.48,83.69,13281327.09,-3332.79,13277994.3
309,13329310.27,3093.79,3018.54,-1867.85,-17563.0,862.22,11545.31,-3408.65,82.55,13328399.28,-3326.1,13325073.18
310,13274362.93,3409.71,3044.18,-1855.31,-17470.26,847.13,11509.5,-3474.03,85.34,13273847.87,-3388.7,13270459.18
311,13212449.49,3214.85,3032.02,-1832.76,-17578.84,858.06,11559.73,-3463.28,84.62,13211702.55,-3378.67,13208323.89
312,13311031.81,3074.5,3035.29,-1842.93,-17564.82,847.29,11518.71,-3401.5,85.42,13310099.87,-3316.08,13306783.78
313,13298756.58,3087.25,3045.49,-1870.63,-17510.11,858.54,11518.67,-3443.76,83.48,13297885.78,-3360.28,13294525.5
314,13419989.21,3092.16,3011.65,-1833.2,-17446.97,852.71,11447.62,-3485.89,83.97,13419113.18,-3401.92,13415711.26
315,13439197.81,3403.01,2958.58,-1835.69,-17461.09,829.52,11463.69,-3484.01,83.73,13438555.83,-3400.28,13435155.55
316,13465832.88,2915.63,3020.81,-1841.78,-17522.56,819.86,11452.3,-3420.52,83.92,13464677.15,-3336.6,13461340.55
317,13438462.47,2984.33,3010.9,-1851.41,-17548.05,861.58,11553.79,-3435.25,83.57,13437473.62,-3351.68,13434121.94
318,13443253.47,2855.71,3045.14,-1848.3,-17305.18,832.7,11405.76,-3515.22,85.58,13442239.31,-3429.64,13438809.66
319,13440891.56,2932.89,3015.78,-1867.89,-17434.37,859.11,11450.22,-3439.14,83.86,13439847.3,-3355.28,13436492.02
320,13372673.81,3048.69,3055.64,-1864.07,-17540.86,861.06,11503.11,-3382.74,82.73,13371737.38,-3300.02,13368437.36
321,13308188.91,3252.01,3014.15,-1868.47,-17402.3,830.46,11447.16,-3473.78,85.96,13307461.91,-3387.81,13304074.1
322,13200717.89,3228.5,2997.2,-1853.05,-17479.96,864.3,11499.17,-3431.12,85.91,13199974.05,-3345.21,13196628.84
323,13285877.65,3217.21,2973.23,-1880.35,-17446.4,841.82,11489.13,-3442.62,84.47,13285072.29,-3358.16,13281714.13
324,13256573.44,3471.11,3020.79,-1885.8,-17406.22,846.51,11465.65,-3439.97,83.24,13256085.49,-3356.73,13252728.76
325,13288783.43,3273.29,3024.44,-1853.87,-17436.06,847.07,11422.52,-3404.91,84.14,13288060.82,-3320.77,13284740.06
326,13354418.48,3194.98,3040.76,-1850.02,-17496.41,845.89,11443.57,-3392.82,82.99,13353597.25,-3309.83,13350287.42
327,13205652.27,3269.68,3032.38,-1852.52,-17531.64,849.93,11539.08,-3395.26,83.0,13204959.17,-3312.26,13201646.92
328,13397680.19,3235.67,3010.69,-1863.01,-17568.92,861.35,11526.91,-3345.75,81.93,13396882.88,-3263.82,13393619.06
329,13422096.35,3019.63,3034.58,-1883.52,-17472.0,877.9,11505.91,-3442.23,82.74,13421178.85,-3359.49,13417819.36
330,13400095.57,3128.32,3006.78,-1873.73,-17540.57,863.9,11487.64,-3350.47,81.69,13399167.91,-3268.78,13395899.13
331,13436734.77,2892.62,3055.41,-1881.13,-17491.34,832.88,11443.72,-3343.73,81.59,13435586.93,-3262.14,13432324.79
332,13397380.42,3093.67,3002.14,-1825.74,-17488.66,852.28,11401.44,-3380.85,85.22,13396415.56,-3295.63,13393119.93
333,13360033.94,3183.15,2985.58,-1829.05,-17549.08,869.73,11458.34,-3323.07,81.31,13359152.62,-3241.76,13355910.86
334,13387403.26,2948.76,3058.06,-1872.37,-17641.68,869.11,11537.82,-3313.43,81.33,13386302.96,-3232.1,13383070.86
335,13361029.89,3069.92,3013.81,-1867.5,-17537.35,839.33,11467.48,-3337.88,82.34,13360015.58,-3255.54,13356760.05
336,13343580.62,2976.86,2988.23,-1837.56,-17530.11,858.82,11457.03,-3357.88,83.39,13342493.89,-3274.49,13339219.4
337,13364527.13,3077.86,3014.97,-1834.72,-17496.58,839.97,11448.92,-3409.94,85.04,13363577.55,-3324.9,13360252.65
338,13414198.21,2989.31,3016.41,-1818.29,-17561.85,862.55,11456.78,-3378.3,83.94,13413143.13,-3294.36,13409848.77
339,13405007.36,3058.56,3040.04,-1860.76,-17519.81,853.7,11440.96,-3360.31,83.37,13404020.05,-3276.94,13400743.12
340,13277928.04,3226.96,3028.68,-1876.69,-17539.92,863.91,11470.42,-3357.52,84.96,13277101.4,-3272.56,13273828.84
341,13318773.82,3384.38,2998.43,-1875.23,-17566.87,850.94,11472.45,-3311.6,83.61,13318037.92,-3227.98,13314809.94
342,13393244.82,3039.99,3017.87,-1851.79,-17494.01,839.25,11428.84,-3386.02,83.79,13392224.97,-3302.23,13388922.74
343,13382346.15,3122.68,2993.78,-1890.71,-17467.04,829.75,11439.31,-3400.47,82.3,13381373.92,-3318.17,13378055.75
344,13314475.68,3192.72,3005.48,-1847.78,-17495.46,847.81,11494.04,-3438.53,82.98,13313672.48,-3355.55,13310316.93
345,13379099.86,3186.5,2992.14,-1864.86,-17325.54,853.02,11421.98,-3492.24,83.14,13378363.1,-3409.1,13374954.0
346,13470847.96,2978.35,2997.88,-1849.2,-17339.86,844.1,11415.47,-3453.82,83.19,13469894.68,-3370.64,13466524.05
347,13463180.92,2914.87,2999.93,-1876.68,-17435.87,848.55,11479.58,-3448.95,84.92,13462111.3,-3364.03,13458747.28
348,13476039.89,3016.79,3006.99,-1853.12,-17397.08,855.78,11452.3,-3434.03,84.22,13475121.55,-3349.81,13471771.74
349,13467871.5,2924.28,3002.76,-1840.31,-17478.41,865.97,11497.3,-3427.84,83.53,13466843.09,-3344.32,13463498.77
350,13444648.95,2934.34,2994.36,-1864.33,-17488.46,862.62,11476.37,-3408.92,82.98,13443563.85,-3325.95,13440237.9
351,13432124.5,2985.37,3022.67,-1864.72,-17347.56,850.21,11457.63,-3500.77,83.31,13431228.1,-3417.45,13427810.65
352,13377950.34,3068.34,3008.97,-1880.02,-17377.91,846.89,11458.76,-3471.55,83.55,13377075.37,-3388.0,13373687.37
353,13423774.72,2976.29,3015.13,-1896.61,-17421.19,841.34,11491.31,-3448.24,82.62,13422781.0,-3365.63,13419415.37
354,13451973.7,3040.39,2996.14,-1857.68,-17382.64,839.15,11423.25,-3470.34,83.12,13451032.31,-3387.22,13447645.09
355,13457299.0,2931.89,3013.04,-1870.75,-17324.07,827.82,11420.62,-3493.28,83.83,13456297.55,-3409.45,13452888.1
356,13364464.54,3049.83,3038.05,-1881.17,-17292.06,851.65,11406.8,-3476.24,84.59,13363637.64,-3391.65,13360245.99
357,13446582.6,3109.51,3000.64,-1837.71,-17282.46,856.42,11394.27,-3518.15,83.83,13445823.28,-3434.32,13442388.96
358,13284873.13,3249.13,3017.28,-1868.93,-17338.11,833.11,11472.86,-3549.34,84.74,13284238.46,-3464.59,13280773.87
359,13354197.38,3283.22,3004.4,-1862.65,-17381.73,876.43,11495.8,-3517.29,84.2,13353612.85,-3433.09,13350179.76
360,13372184.11,3486.89,2947.98,-1827.54,-17273.92,852.86,11446.06,-3573.37,86.74,13371816.43,-3486.63,13368329.81
361,13225044.18,3439.42,2911.3,-1849.59,-17274.15,854.75,11453.02,-3575.52,83.55,13224578.93,-3491.97,13221086.96
362,13395534.71,3337.02,3003.01,-1835.88,-17396.36,859.93,11480.84,-3506.86,84.08,13394983.27,-3422.78,13391560.49
363,13255206.33,3418.78,2943.48,-1833.23,-17287.58,859.09,11451.66,-3565.56,84.75,13254758.53,-3480.82,13251277.72
364,13161590.15,3511.78,2957.36,-1868.2,-17213.58,850.24,11450.77,-3617.73,85.54,13161278.51,-3532.19,13157746.32
365,13251829.69,3465.1,2961.51,-1842.38,-17357.27,866.99,11530.44,-3553.19,86.36,13251454.07,-3466.82,13247987.25
366,13213035.19,3356.25,2957.85,-1843.16,-17381.42,871.98,11525.96,-3551.08,86.5,13212522.65,-3464.59,13209058.07
367,13244476.49,3495.44,2942.7,-1871.15,-17333.78,846.57,11547.1,-3583.33,83.65,13244103.37,-3499.68,13240603.7
368,13256363.21,3501.71,2971.72,-1860.81,-17382.22,858.83,11496.69,-3527.53,83.33,13255949.12,-3444.2,13252504.92
369,13206631.78,3406.97,2962.32,-1862.37,-17363.62,870.48,11487.94,-3524.52,84.74,13206133.49,-3439.78,13202693.71
370,13233767.39,3590.81,2935.46,-1834.06,-17391.25,869.59,11516.04,-3518.37,87.17,13233453.97,-3431.2,13230022.77
371,13242749.42,3482.69,2952.03,-1853.62,-17456.3,878.5,11462.54,-3434.35,85.32,13242215.26,-3349.03,13238866.22
372,13238297.34,3371.2,2950.66,-1863.2,-17368.97,854.31,11492.46,-3507.61,84.03,13237733.81,-3423.57,13234310.23
373,13244190.67,3390.84,2939.34,-1836.15,-17529.79,849.2,11473.94,-3415.58,82.99,13243478.04,-3332.59,13240145.45
374,13256345.22,3301.19,2939.93,-1836.99,-17501.95,856.04,11513.68,-3412.48,83.45,13255617.12,-3329.03,13252288.1
375,13289848.83,3368.98,2891.38,-1847.64,-17491.38,854.16,11415.43,-3372.7,84.82,13289039.75,-3287.89,13285751.86
376,13251138.61,3624.45,2940.15,-1855.63,-17503.5,859.06,11491.13,-3421.96,83.26,13250694.28,-3338.7,13247355.58
377,13220332.69,3505.9,2895.7,-1855.86,-17402.44,865.97,11448.53,-3430.92,84.29,13219790.5,-3346.63,13216443.87
378,13222107.07,3440.24,2905.48,-1857.23,-17513.25,837.42,11510.98,-3420.52,82.87,13221430.7,-3337.65,13218093.05
379,13251703.5,3598.99,2915.97,-1828.17,-17487.1,853.41,11487.39,-3397.61,84.37,13251243.99,-3313.25,13247930.74
380,13182639.89,3542.34,2947.16,-1845.26,-17376.61,838.15,11416.44,-3471.45,83.51,13182162.1,-3387.94,13178774.16
381,13232536.85,3452.38,2932.71,-1880.97,-17382.8,838.82,11433.24,-3456.09,84.32,13231930.22,-3371.77,13228558.45
382,13266673.41,3725.02,2988.4,-1834.96,-17503.37,882.3,11539.71,-3457.04,85.83,13266470.51,-3371.21,13263099.3
383,13288123.37,3592.69,2955.97,-1837.12,-17434.74,854.79,11441.25,-3442.47,84.33,13287696.2,-3358.14,13284338.07
384,13203109.3,3410.68,2928.66,-1857.44,-17426.29,848.16,11441.93,-3428.86,84.17,13202454.99,-3344.69,13199110.3
385,13220922.07,3492.59,2905.89,-1823.66,-17520.88,843.04,11496.07,-3393.03,81.75,13220315.12,-3311.28,13217003.84
386,13235128.15,3444.72,2941.7,-1872.99,-17465.09,850.43,11517.47,-3440.06,83.45,13234544.39,-3356.61,13231187.78
387,13260710.91,3424.65,2918.69,-1832.26,-17415.44,851.95,11450.47,-3468.94,86.54,13260108.97,-3382.4,13256726.57
388,13250483.68,3375.27,2928.02,-1869.13,-17481.75,873.71,11486.32,-3421.58,83.46,13249796.12,-3338.12,13246458.0
389,13299185.33,3574.8,2982.62,-1830.51,-17552.21,857.32,11465.22,-3364.88,84.12,13298682.56,-3280.76,13295401.8
390,13242274.63,3477.3,2957.58,-1858.38,-17466.03,858.94,11446.93,-3402.87,83.13,13241690.95,-3319.73,13238371.22
391,13297725.42,3474.9,2913.28,-1863.13,-17484.0,852.52,11438.05,-3390.45,81.02,13297057.04,-3309.43,13293747.61
392,13277553.49,3353.24,2953.47,-1837.65,-17498.55,858.16,11451.24,-3372.05,83.94,13276833.39,-3288.11,13273545.28
393,13266258.75,3379.11,2934.42,-1871.53,-17446.92,851.31,11493.67,-3413.41,83.4,13265598.81,-3330.02,13262268.79
394,13278624.59,3295.73,2922.5,-1825.65,-17565.82,855.88,11455.03,-3318.32,81.78,13277762.27,-3236.54,13274525.73
395,13272555.13,3440.9,2966.08,-1859.96,-17498.28,837.84,11417.35,-3333.62,83.51,13271859.07,-3250.1,13268608.96
396,13261387.91,3417.45,2933.04,-1857.08,-17558.11,850.63,11454.92,-3316.85,83.45,13260628.75,-3233.4,13257395.35
397,13308815.37,3437.85,2940.9,-1840.47,-17484.24,832.66,11401.12,-3365.44,84.48,13308103.18,-3280.96,13304822.23
398,13241385.16,3342.58,2950.74,-1803.27,-17601.2,843.53,11422.2,-3276.18,84.03,13240539.73,-3192.15,13237347.58
399,13279466.85,3499.39,2935.17,-1837.91,-17589.29,866.18,11508.82,-3348.71,85.1,13278849.2,-3263.62,13275585.59
400,13161371.49,3521.8,2954.26,-1815.51,-17565.27,847.57,11463.96,-3367.3,85.55,13160778.29,-3281.75,13157496.54
401,13241124.58,3449.38,2951.19,-1855.68,-17504.76,875.42,11492.66,-3386.11,84.56,13240532.8,-3301.56,13237231.24
402,13207851.5,3474.67,2976.55,-1807.03,-17460.56,817.45,11418.85,-3425.98,87.34,13207271.43,-3338.64,13203932.79
403,13035865.02,3880.17,2954.0,-1865.8,-17465.51,829.53,11438.81,-3424.0,84.97,13035636.22,-3339.04,13032297.18
404,13068065.28,3773.43,2954.07,-1835.12,-17480.68,860.07,11466.94,-3429.55,85.55,13067803.99,-3344.01,13064459.99
405,13140707.38,3812.44,2959.6,-1835.86,-17513.36,866.4,11456.98,-3398.22,85.19,13140453.58,-3313.04,13137140.55
406,13123592.28,3831.24,2938.86,-1856.01,-17379.85,842.56,11495.9,-3511.4,84.57,13123464.98,-3426.82,13120038.15
407,13010800.1,3717.47,2967.35,-1839.62,-17409.63,844.48,11444.37,-3480.71,84.87,13010524.52,-3395.83,13007128.68
408,13153728.84,3543.91,2955.81,-1854.41,-17526.91,864.75,11487.03,-3367.38,83.18,13153199.03,-3284.2,13149914.83
409,13222699.52,3488.2,2917.53,-1838.33,-17554.65,837.64,11505.63,-3374.27,83.28,13222055.53,-3290.99,13218764.54
410,13214500.62,3480.54,2934.82,-1837.91,-17432.25,847.35,11473.57,-3460.53,83.66,13213966.74,-3376.87,13210589.87
411,13154111.34,3534.54,2958.8,-1873.96,-17343.85,848.7,11495.25,-3531.31,84.53,13153730.83,-3446.79,13150284.04
412,13224466.7,3618.93,2938.53,-1850.9,-17421.71,836.49,11501.72,-3465.42,83.31,13224089.75,-3382.11,13220707.64
413,13103082.2,3503.26,2914.44,-1835.4,-17275.81,829.68,11393.52,-3529.5,85.24,13102611.88,-3444.26,13099167.62
414,13204296.46,3400.21,3010.59,-1881.39,-17315.79,867.68,11480.53,-3537.72,84.12,13203858.3,-3453.61,13200404.69
415,13182881.07,3466.56,2966.12,-1855.32,-17431.9,861.06,11472.18,-3450.37,85.4,13182359.78,-3364.96,13178994.81
416,13250409.04,3477.05,2977.44,-1850.23,-17484.85,843.51,11441.23,-3385.69,86.42,13249813.19,-3299.27,13246513.92
417,13249080.16,3467.39,2967.4,-1815.05,-17476.71,874.27,11533.59,-3478.44,85.83,13248631.05,-3392.61,13245238.44
418,13201159.63,3433.96,2959.3,-1816.97,-17414.76,842.41,11472.34,-3476.25,84.49,13200635.9,-3391.77,13197244.13
419,13153153.48,3488.6,2962.55,-1847.73,-17462.31,847.1,11468.48,-3423.54,84.24,13152610.16,-3339.3,13149270.87
420,13215914.8,3521.16,2921.16,-1858.97,-17391.43,840.52,11444.44,-3483.63,86.01,13215391.68,-3397.62,13211994.06
421,13224225.45,3500.68,2941.4,-1848.12,-17391.38,859.78,11478.81,-3488.3,86.09,13223766.62,-3402.21,13220364.41
422,13192634.29,3573.8,2915.28,-1814.95,-17499.56,852.16,11505.55,-3446.07,86.74,13192166.57,-3359.33,13188807.24
423,13108043.87,3636.42,2923.05,-1855.23,-17552.91,859.86,11567.03,-3420.87,85.34,13107622.08,-3335.53,13104286.55
424,13237219.65,3314.38,2953.31,-1821.62,-17490.45,842.34,11489.43,-3446.38,85.04,13236507.04,-3361.34,13233145.7
425,13272757.41,3477.83,2936.12,-1855.55,-17505.68,846.53,11477.07,-3422.9,85.83,13272133.73,-3337.06,13268796.67
426,13265995.61,3271.84,2982.85,-1835.26,-17536.35,811.65,11461.8,-3368.11,84.3,13265152.14,-3283.81,13261868.33
427,13211208.34,3385.02,2925.5,-1805.2,-17504.13,831.18,11479.46,-3373.05,86.07,13210520.18,-3286.98,13207233.2
428,13306424.61,3468.48,2988.78,-1864.2,-17521.35,838.3,11464.96,-3339.59,84.25,13305799.58,-3255.35,13302544.24
429,13231495.79,3469.45,2905.6,-1828.07,-17584.43,835.4,11484.39,-3330.45,84.42,13230778.13,-3246.03,13227532.09
430,13242725.83,3520.02,2949.31,-1849.31,-17392.87,842.37,11439.62,-3489.6,85.65,13242234.97,-3403.95,13238831.02
431,13282226.6,3529.61,2938.47,-1862.52,-17459.24,846.07,11435.52,-3402.68,84.71,13281654.52,-3317.97,13278336.54
432,13218842.6,3482.23,2973.73,-1855.32,-17436.78,853.7,11458.38,-3457.03,85.11,13218318.53,-3371.93,13214946.6
433,13247228.54,3585.03,2930.64,-1852.19,-17445.12,832.96,11444.05,-3431.49,83.68,13246723.9,-3347.81,13243376.09
434,13287414.85,3504.63,2980.97,-1858.87,-17359.02,839.82,11450.05,-3495.23,84.78,13286972.43,-3410.45,13283561.98
435,13280942.58,3512.45,2961.17,-1844.97,-17466.72,832.13,11493.11,-3441.34,84.49,13280429.75,-3356.85,13277072.9
436,13341658.57,3459.34,2946.38,-1871.23,-17502.23,859.64,11497.84,-3427.98,83.99,13341048.3,-3343.99,13337704.31
437,13281997.17,3608.23,2963.75,-1817.28,-17515.05,867.64,11458.53,-3373.59,86.12,13281562.99,-3287.46,13278275.53
438,13273040.99,3479.9,2917.2,-1844.78,-17522.24,849.93,11473.07,-3356.49,85.37,13272394.08,-3271.12,13269122.96
439,13326096.91,3329.44,2933.43,-1824.09,-17611.88,875.31,11457.35,-3276.92,83.91,13325256.47,-3193.01,13322063.46
440,13285913.39,3381.43,2935.04,-1846.26,-17600.14,850.81,11523.08,-3331.01,84.12,13285157.35,-3246.89,13281910.46
441,13306325.03,3429.87,2939.99,-1856.19,-17551.02,851.74,11476.35,-3352.71,84.77,13305615.78,-3267.94,13302347.84
442,13246526.8,3413.11,2974.22,-1856.1,-17476.26,862.28,11472.62,-3392.0,84.59,13245916.67,-3307.41,13242609.27
443,13233204.35,3325.01,2955.89,-1848.61,-17505.55,856.25,11463.71,-3369.7,85.08,13232451.04,-3284.63,13229166.41
444,13300710.91,3418.39,2900.49,-1860.98,-17570.75,851.74,11509.82,-3330.71,83.78,13299959.62,-3246.93,13296712.69
445,13292381.71,3342.24,2958.24,-1855.06,-17500.63,860.18,11486.65,-3393.95,83.81,13291673.32,-3310.14,13288363.18
446,13306453.11,3342.04,2936.73,-1851.43,-17577.95,846.84,11525.57,-3369.58,87.27,13305674.93,-3282.3,13302392.62
447,13183856.4,3403.39,2999.13,-1847.7,-17546.47,854.66,11501.9,-3401.05,86.27,13183221.32,-3314.77,13179906.55
448,13048426.63,3508.39,2942.83,-1849.45,-17613.25,846.76,11497.73,-3333.5,83.87,13047759.63,-3249.63,13044510.01
449,13140692.48,3355.62,2984.45,-1875.69,-17526.13,855.22,11485.13,-3392.31,84.47,13139971.08,-3307.84,13136663.25
450,13077169.28,3448.13,2951.75,-1863.32,-17586.47,832.99,11527.55,-3335.05,84.92,13076479.92,-3250.13,13073229.79
451,13119998.75,3511.71,2942.38,-1847.1,-17542.46,830.43,11475.62,-3348.68,85.9,13119369.31,-3262.78,13116106.53
452,13095327.93,3588.95,2999.63,-1858.03,-17577.68,840.06,11478.87,-3330.76,85.22,13094799.74,-3245.54,13091554.2
453,13106137.12,3361.48,2939.92,-1853.21,-17473.33,850.73,11454.29,-3349.8,83.22,13105417.0,-3266.58,13102150.42
454,13095888.88,3564.64,2914.6,-1815.75,-17500.89,864.37,11521.43,-3436.53,85.33,13095437.28,-3351.2,13092086.08
455,13073767.2,3620.77,2949.38,-1845.95,-17577.73,850.28,11507.85,-3338.49,83.27,13073271.81,-3255.22,13070016.59
456,13138300.22,3469.78,2959.64,-1833.09,-17459.26,825.62,11460.52,-3454.09,88.14,13137723.43,-3365.94,13134357.48
457,13085226.5,3532.88,2937.2,-1822.06,-17484.61,853.33,11474.64,-3419.09,86.49,13084717.88,-3332.61,13081385.28
458,13144503.99,3460.57,2967.26,-1820.0,-17439.43,853.79,11410.9,-3403.55,86.42,13143937.08,-3317.13,13140619.95
459,13117960.7,3453.18,2941.37,-1812.0,-17451.1,863.52,11442.29,-3455.23,86.5,13117397.96,-3368.73,13114029.23
460,13133201.18,3656.1,2952.25,-1841.6,-17395.33,831.14,11443.57,-3483.98,86.19,13132847.31,-3397.79,13129449.52
461,13097692.76,3700.96,2922.43,-1810.88,-17501.06,877.55,11499.69,-3406.03,87.11,13097381.44,-3318.92,13094062.51
462,13041517.97,3787.9,2949.73,-1842.4,-17481.26,858.57,11506.7,-3398.2,85.46,13041297.21,-3312.74,13037984.47
463,13045350.19,3918.37,2938.03,-1862.89,-17426.54,860.91,11418.76,-3393.19,84.42,13045196.83,-3308.77,13041888.05
464,13062170.05,3895.78,2966.19,-1824.96,-17578.95,866.44,11451.0,-3304.93,84.73,13061945.54,-3220.2,13058725.33
465,13024275.92,4010.15,3000.51,-1855.33,-17516.11,845.57,11436.86,-3323.09,84.11,13024197.57,-3238.98,13020958.59
466,13085547.95,3805.47,2951.8,-1834.33,-17590.73,859.9,11447.39,-3282.37,83.02,13085187.45,-3199.35,13081988.1
467,13136631.23,3683.96,2943.07,-1836.5,-17536.11,840.58,11443.03,-3346.81,83.14,13136169.26,-3263.67,13132905.59
468,13062046.59,3577.03,2961.04,-1843.55,-17521.45,869.36,11434.31,-3333.66,84.22,13061523.33,-3249.44,13058273.89
469,13133214.47,3855.19,2969.15,-1849.63,-17446.15,848.25,11445.24,-3386.5,83.66,13133036.51,-3302.83,13129733.68
470,13106134.54,3786.52,2951.21,-1846.02,-17453.64,829.97,11414.39,-3379.69,83.47,13105816.96,-3296.22,13102520.75
471,13109702.18,3719.96,2935.1,-1849.6,-17466.43,851.77,11435.37,-3369.09,85.04,13109328.34,-3284.05,13106044.3
472,13118521.05,3607.21,2912.0,-1831.45,-17550.95,855.22,11472.39,-3356.84,84.91,13117985.48,-3271.94,13114713.54
473,13082231.82,3568.19,2926.38,-1828.2,-17555.39,861.73,11482.64,-3331.12,84.12,13081687.18,-3247.0,13078440.19
474,13064334.96,3633.41,2955.55,-1846.66,-17485.91,862.64,11498.34,-3418.85,86.37,13063952.34,-3332.48,13060619.85
475,13049934.85,3687.21,2949.13,-1841.45,-17405.13,838.59,11453.02,-3433.93,83.78,13049616.23,-3350.15,13046266.09
476,13133919.84,3506.86,2948.54,-1842.4,-17543.25,843.7,11427.23,-3321.17,83.3,13133260.51,-3237.87,13130022.64
477,13125978.02,3681.93,2948.19,-1826.27,-17479.31,842.97,11464.64,-3380.55,83.55,13125610.17,-3297.0,13122313.17
478,13131321.98,3559.9,2942.54,-1866.76,-17480.35,822.44,11473.89,-3405.62,83.61,13130773.65,-3322.01,13127451.64
479,13150623.31,3404.69,2968.64,-1823.17,-17447.33,830.32,11461.87,-3406.51,84.39,13150018.33,-3322.12,13146696.21
480,13264266.83,3290.21,2976.18,-1850.8,-17525.03,868.94,11517.66,-3385.31,85.02,13263543.98,-3300.29,13260243.69
481,13197432.2,3394.7,2968.41,-1875.79,-17503.82,854.96,11495.28,-3364.24,80.84,13196765.94,-3283.41,13193482.53
482,13260578.6,3323.18,2942.66,-1854.84,-17556.48,840.01,11538.67,-3344.6,82.44,13259811.8,-3262.16,13256549.64
483,13266050.15,3393.82,2943.77,-1841.41,-17652.83,872.6,11544.7,-3315.81,82.75,13265310.8,-3233.06,13262077.74
484,13187726.94,3398.79,2900.6,-1843.51,-17602.52,856.88,11511.44,-3318.59,84.72,13186948.62,-3233.87,13183714.75
485,13058793.77,3568.91,2972.78,-1849.9,-17540.65,848.11,11455.62,-3363.06,85.03,13058248.64,-3278.03,13054970.61
486,13097089.62,3699.12,2946.7,-1816.42,-17593.59,847.31,11486.75,-3315.88,84.54,13096659.49,-3231.34,13093428.15
487,13080203.62,3533.15,2929.71,-1875.24,-17475.58,837.84,11460.37,-3402.67,84.41,13079613.87,-3318.26,13076295.61
488,13125081.44,3463.56,2953.22,-1841.08,-17547.68,850.44,11500.69,-3355.96,82.44,13124460.58,-3273.52,13121187.06
489,13162743.49,3705.81,2947.39,-1867.76,-17473.05,835.03,11459.36,-3388.41,84.12,13162350.28,-3304.3,13159045.99
490,13071057.22,3550.0,2935.62,-1856.36,-17457.4,838.51,11465.3,-3419.84,84.71,13070532.89,-3335.13,13067197.76
491,13085011.04,3690.98,2955.38,-1854.2,-17535.26,842.45,11481.45,-3372.34,84.65,13084591.85,-3287.69,13081304.15
492,13292811.12,3260.18,2922.24,-1847.19,-17410.63,858.34,11419.82,-3456.36,86.26,13292013.87,-3370.1,13288643.77
493,13294949.11,3370.26,2944.02,-1864.61,-17451.61,845.94,11450.82,-3432.63,82.97,13294243.92,-3349.67,13290894.25
494,13238370.7,3426.16,2932.28,-1808.07,-17642.34,849.61,11506.53,-3291.89,84.55,13237634.88,-3207.35,13234427.53
495,13191647.19,3444.88,2915.86,-1868.0,-17636.55,875.47,11491.22,-3277.7,82.82,13190870.06,-3194.88,13187675.18
496,13076742.71,3650.54,2933.45,-1831.7,-17537.64,863.77,11475.88,-3349.8,83.73,13076297.01,-3266.06,13073030.95
497,13155046.02,3711.8,2931.4,-1850.53,-17495.41,845.02,11445.02,-3349.54,83.88,13154633.32,-3265.66,13151367.66
498,13097163.06,3779.7,2940.91,-1841.82,-17453.13,831.65,11473.76,-3412.52,84.75,13096894.12,-3327.77,13093566.35
499,13103692.36,3515.0,2944.13,-1872.7,-17332.16,857.23,11420.47,-3449.22,84.04,13103224.33,-3365.17,13099859.15
500,13091170.56,3521.74,2891.77,-1827.24,-17480.58,853.53,11527.94,-3460.27,84.24,13090657.71,-3376.03,13087281.68
501,13092101.06,3462.06,2928.02,-1828.39,-17432.27,857.1,11450.48,-3420.39,85.94,13091538.06,-3334.45,13088203.61
502,13069173.15,3504.32,2953.02,-1856.75,-17362.86,842.64,11450.17,-3483.08,84.76,13068703.68,-3398.32,13065305.36
503,13175809.04,3523.13,2982.29,-1870.57,-17415.21,835.82,11493.23,-3429.29,82.78,13175357.74,-3346.51,13172011.23
504,13110115.38,3525.27,2957.08,-1860.85,-17503.09,852.81,11457.51,-3364.08,84.25,13109544.11,-3279.83,13106264.28
505,13148209.03,3760.43,2967.21,-1854.9,-17512.46,845.61,11477.11,-3373.77,83.66,13147892.04,-3290.1,13144601.93
506,13133714.38,3579.62,2902.99,-1870.29,-17618.55,863.19,11528.89,-3315.71,84.35,13133100.23,-3231.36,13129868.87
507,13110785.12,3741.88,2944.98,-1862.49,-17547.66,879.24,11478.2,-3315.08,84.42,13110419.27,-3230.66,13107188.61
508,13078228.62,3601.89,2939.33,-1848.11,-17615.7,851.2,11502.06,-3331.9,83.57,13077659.3,-3248.33,13074410.96
509,13109349.55,3681.68,2924.17,-1881.49,-17661.92,829.77,11512.12,-3304.74,83.2,13108753.87,-3221.55,13105532.32
510,13046677.62,3633.97,2972.3,-1858.61,-17583.2,859.32,11463.04,-3318.1,83.41,13046164.43,-3234.69,13042929.75
511,13057927.95,3615.16,2908.05,-1860.03,-17570.88,841.89,11461.58,-3315.74,83.84,13057323.72,-3231.89,13054091.83
512,13018705.43,3808.55,2945.59,-1861.82,-17561.15,853.09,11445.72,-3315.4,82.83,13018335.41,-3232.56,13015102.84
513,13202009.42,3478.38,2944.43,-1870.68,-17542.32,836.22,11431.17,-3306.05,83.9,13201286.62,-3222.15,13198064.46
514,13041345.63,3775.08,2928.48,-1884.35,-17502.36,840.75,11401.95,-3318.2,82.39,13040905.19,-3235.81,13037669.37
515,13022590.16,3623.69,2971.17,-1865.2,-17541.7,849.48,11422.78,-3338.02,82.92,13022050.38,-3255.1,13018795.28
516,13053206.41,3641.63,2950.43,-1832.74,-17513.07,849.21,11460.31,-3357.28,84.49,13052762.19,-3272.78,13049489.4
517,13068039.85,3725.3,2947.53,-1874.45,-17604.65,845.07,11445.73,-3287.27,83.52,13067524.37,-3203.75,13064320.63
518,13043768.83,3634.5,2955.68,-1858.49,-17601.76,846.93,11456.78,-3327.51,82.44,13043202.47,-3245.06,13039957.4
519,13044608.9,3738.88,2971.15,-1862.71,-17528.36,844.26,11493.31,-3346.65,83.12,13044265.43,-3263.53,13041001.9
520,13061939.37,3584.12,2962.36,-1852.32,-17604.27,840.02,11493.6,-3282.13,83.63,13061362.88,-3198.5,13058164.38
521,13010716.76,3613.55,2970.97,-1843.47,-17624.32,851.02,11473.26,-3257.57,84.18,13010157.76,-3173.4,13006984.36
522,13087335.81,3792.86,2951.83,-1870.69,-17624.98,859.7,11486.78,-3267.82,83.97,13086931.31,-3183.85,13083747.47
523,12990973.74,3582.72,2969.38,-1856.05,-17583.76,867.86,11483.64,-3316.45,83.72,12990437.53,-3232.73,12987204.8
524,13221807.53,3328.54,2929.78,-1842.1,-17523.21,848.42,11457.82,-3354.72,85.5,13221006.78,-3269.22,13217737.57
525,13246111.1,3424.92,2954.44,-1836.63,-17598.9,829.14,11477.02,-3327.42,86.0,13245361.09,-3241.41,13242119.67
526,13176891.46,3428.27,2955.32,-1865.67,-17632.27,834.55,11466.11,-3230.51,82.97,13176077.78,-3147.55,13172930.23
527,13051650.92,3718.51,2974.47,-1817.74,-17628.47,841.52,11455.28,-3291.48,85.89,13051194.5,-3205.59,13047988.9
528,13078085.6,3635.0,2923.04,-1845.21,-17608.5,826.78,11443.51,-3268.77,83.68,13077460.22,-3185.09,13074275.13
529,13145953.95,3732.53,2914.34,-1850.11,-17575.03,855.22,11562.78,-3368.68,85.42,13145593.68,-3283.26,13142310.42
530,13154743.96,3634.89,2964.98,-1853.06,-17621.08,838.61,11501.37,-3294.53,84.15,13154209.67,-3210.38,13150999.3
531,13131810.37,3590.77,2938.83,-1882.2,-17534.88,822.2,11468.43,-3348.65,82.99,13131213.52,-3265.66,13127947.86
532,13147403.87,3445.32,2967.14,-1869.66,-17521.54,844.95,11467.28,-3369.14,84.41,13146737.34,-3284.74,13143452.61
533,13156309.7,3662.88,2913.31,-1825.14,-17588.54,851.83,11470.2,-3359.8,85.75,13155794.24,-3274.05,13152520.18
534,13136759.87,3532.85,2904.15,-1853.98,-17544.91,852.16,11490.74,-3349.94,86.25,13136140.87,-3263.69,13132877.19
535,13256399.81,3573.52,3005.75,-1828.74,-17583.34,839.88,11508.8,-3346.79,86.07,13255915.68,-3260.71,13252654.97
536,13267942.51,3591.88,3001.91,-1844.13,-17622.88,822.84,11456.07,-3316.85,85.29,13267348.2,-3231.56,13264116.64
537,13328545.91,3040.43,3042.81,-1856.55,-17704.48,861.68,11533.55,-3239.72,83.21,13327463.36,-3156.51,13324306.84
538,13416519.22,2999.96,3019.93,-1832.72,-17603.54,833.05,11499.77,-3294.31,84.18,13415435.66,-3210.13,13412225.53
539,13436223.83,3078.6,2990.99,-1866.32,-17625.93,873.65,11509.0,-3289.26,83.43,13435183.83,-3205.83,13431978.0
540,13417275.95,3081.63,3025.6,-1859.22,-17588.5,874.77,11555.21,-3353.35,83.9,13416365.43,-3269.44,13413095.99
541,13465567.77,2977.37,3008.57,-1845.38,-17541.88,842.77,11399.78,-3321.1,84.03,13464409.01,-3237.06,13461171.94
542,13464382.94,2995.85,2986.11,-1853.59,-17534.97,851.72,11478.2,-3354.79,86.27,13463306.27,-3268.52,13460037.75
543,13392001.88,3032.07,2984.04,-1866.49,-17565.55,870.32,11501.78,-3360.25,83.96,13390958.05,-3276.3,13387681.75
544,13408186.35,2957.93,3014.17,-1830.05,-17595.75,850.23,11484.2,-3339.17,84.06,13407067.09,-3255.11,13403811.98
545,13368937.55,3095.09,2995.65,-1825.67,-17533.19,861.66,11496.95,-3386.56,85.44,13368028.05,-3301.12,13364726.93
546,13389865.28,3029.78,3024.59,-1818.1,-17541.17,849.99,11487.93,-3412.68,85.89,13388898.29,-3326.79,13385571.5
547,13318012.74,3088.12,3034.63,-1865.35,-17466.81,837.93,11466.6,-3435.7,86.62,13317107.86,-3349.07,13313758.79
548,13370303.59,3105.48,3030.19,-1845.8,-17499.46,828.61,11439.33,-3403.82,87.7,13369361.92,-3316.12,13366045.8
549,13408569.3,3018.44,3022.33,-1844.0,-17552.41,846.36,11440.29,-3322.04,86.76,13407500.31,-3235.28,13404265.02
550,13389731.92,3078.56,2999.11,-1828.49,-17522.37,869.74,11473.58,-3386.21,86.12,13388802.05,-3300.09,13385501.96
551,13341541.13,3200.86,2999.8,-1831.12,-17711.15,862.99,11551.82,-3287.53,83.8,13340614.34,-3203.73,13337410.61
552,13419119.63,2988.14,3009.55,-1851.0,-17628.5,859.9,11528.87,-3331.84,84.71,13418026.58,-3247.13,13414779.45
553,13393340.46,3117.5,3017.02,-1857.76,-17520.51,858.54,11454.12,-3376.66,86.5,13392409.37,-3290.15,13389119.22
554,13345841.4,3250.84,2984.65,-1816.71,-17508.43,863.59,11466.14,-3422.24,86.15,13345081.48,-3336.09,13341745.38
555,13353753.78,3068.47,2986.1,-1859.97,-17502.69,893.38,11480.33,-3395.69,85.56,13352819.4,-3310.13,13349509.27
556,13339848.3,3017.46,3009.36,-1838.99,-17564.65,867.93,11497.45,-3365.68,83.95,13338836.87,-3281.73,13335555.13
557,13381696.98,2948.03,3009.3,-1856.68,-17577.89,848.52,11462.87,-3329.94,85.0,13380531.13,-3244.94,13377286.19
558,13359195.58,3020.09,3010.57,-1829.99,-17562.2,859.87,11511.19,-3374.28,85.71,13358205.11,-3288.58,13354916.53
559,13400367.45,2984.54,3029.07,-1850.84,-17595.24,870.57,11541.66,-3370.86,85.16,13399347.22,-3285.71,13396061.51
560,13402467.27,3409.33,3010.01,-1847.61,-17638.15,838.24,11505.53,-3323.28,84.61,13401744.63,-3238.67,13398505.96
561,13548767.02,2829.59,3023.47,-1820.76,-17608.57,867.5,11481.93,-3298.01,85.45,13547540.17,-3212.56,13544327.61
562,13474107.05,2948.86,3000.84,-1799.49,-17695.38,847.39,11508.91,-3280.25,84.19,13472918.18,-3196.06,13469722.12
563,13454255.71,3073.27,3002.38,-1814.83,-17616.07,849.34,11531.64,-3363.27,86.49,13453281.44,-3276.78,13450004.66
564,13448277.57,2930.23,3002.55,-1845.22,-17694.75,857.07,11551.62,-3313.32,84.23,13447079.08,-3229.09,13443849.98
565,13497145.48,2997.69,3019.02,-1852.77,-17594.11,849.26,11515.06,-3341.49,86.01,13496079.63,-3255.48,13492824.16
566,13446884.07,3041.04,3007.59,-1853.62,-17591.17,854.13,11544.77,-3346.7,85.26,13445886.8,-3261.44,13442625.36
567,13344800.82,3081.92,3009.66,-1843.3,-17552.42,869.78,11524.7,-3387.65,85.45,13343891.16,-3302.19,13340588.96
568,13312552.46,3078.54,3061.55,-1834.73,-17513.3,855.24,11451.18,-3366.6,87.53,13311650.94,-3279.07,13308371.87
569,13379028.64,2981.16,3043.32,-1851.47,-17539.85,868.65,11501.79,-3410.45,86.62,13378032.25,-3323.83,13374708.41
570,13291618.94,3249.74,3047.09,-1814.87,-17570.26,872.13,11432.79,-3307.7,84.84,13290835.56,-3222.85,13287612.7
571,13266728.89,3375.49,3028.17,-1827.83,-17556.48,846.21,11450.7,-3317.11,86.02,13266045.15,-3231.09,13262814.06
572,13127871.29,3465.65,3040.04,-1810.35,-17637.94,855.31,11508.87,-3289.61,84.75,13127292.87,-3204.86,13124088.02
573,13248773.51,3383.79,2998.46,-1837.02,-17487.09,845.49,11426.74,-3375.05,86.89,13248103.89,-3288.16,13244815.73
574,13141861.48,3511.0,2995.42,-1848.84,-17607.36,850.61,11457.95,-3253.91,84.95,13141220.27,-3168.96,13138051.31
575,13219523.82,3353.4,3000.55,-1824.95,-17675.81,839.18,11483.46,-3244.84,84.99,13218699.64,-3159.85,13215539.78
576,13253869.01,3153.2,3027.35,-1850.92,-17514.71,838.99,11447.36,-3348.64,86.03,13252970.28,-3262.61,13249707.67
577,13230619.3,3154.71,3008.11,-1847.79,-17671.86,853.4,11486.99,-3249.44,84.33,13229602.85,-3165.1,13226437.75
578,13220449.52,3349.91,3015.26,-1805.49,-17660.31,873.3,11511.92,-3313.79,85.91,13219734.1,-3227.88,13216506.22
579,13176092.47,3493.35,3033.31,-1824.66,-17671.59,849.87,11481.42,-3268.14,83.91,13175454.16,-3184.23,13172269.94
580,13200361.41,3343.68,3002.43,-1859.96,-17601.72,860.32,11463.48,-3277.53,82.35,13199569.64,-3195.18,13196374.46
581,13276618.47,3275.65,3072.79,-1837.84,-17692.93,869.3,11503.04,-3259.11,84.63,13275808.47,-3174.48,13272633.99
582,13210895.37,3165.23,3010.12,-1820.61,-17654.51,864.19,11508.64,-3288.97,83.35,13209968.43,-3205.62,13206762.81
583,13128472.17,3468.35,3020.65,-1837.48,-17577.9,844.13,11478.03,-3317.1,82.87,13127867.95,-3234.23,13124633.73
584,13205924.5,3341.3,3035.28,-1855.11,-17614.26,868.33,11518.05,-3304.78,81.76,13205218.1,-3223.02,13201995.08
585,13161972.58,3741.46,2978.67,-1850.65,-17603.91,863.98,11491.54,-3307.64,81.87,13161593.67,-3225.78,13158367.89
586,13230436.75,3281.85,3029.14,-1852.93,-17641.77,867.89,11514.58,-3273.98,83.97,13229635.51,-3190.0,13226445.51
587,13167817.12,3295.58,3018.39,-1848.15,-17672.71,837.76,11482.86,-3243.65,82.69,13166930.84,-3160.95,13163769.89
588,13164543.33,3286.05,3030.9,-1868.57,-17663.09,850.37,11525.69,-3290.86,82.56,13163704.67,-3208.3,13160496.37
589,13143215.23,3349.17,3030.09,-1865.53,-17568.42,854.11,11482.77,-3306.02,82.57,13142497.41,-3223.45,13139273.97
590,13201835.51,3384.18,3087.48,-1840.38,-17609.84,882.4,11454.16,-3271.38,82.13,13201193.52,-3189.26,13198004.26
591,13119674.65,3309.1,3029.26,-1830.63,-17684.96,856.85,11520.61,-3296.06,84.53,13118874.87,-3211.53,13115663.35
592,13120133.08,3498.87,3009.8,-1826.11,-17602.68,836.87,11414.07,-3291.72,83.0,13119463.91,-3208.72,13116255.19
593,13224287.51,3268.59,3005.13,-1867.29,-17566.34,857.89,11462.62,-3300.52,83.37,13223448.11,-3217.15,13220230.96
594,13221333.11,3420.91,3053.65,-1864.15,-17521.14,857.99,11466.47,-3362.88,85.88,13220746.85,-3277.0,13217469.85
595,13268847.91,3166.42,3070.07,-1876.87,-17566.54,856.72,11499.85,-3324.05,82.43,13267997.56,-3241.62,13264755.94
596,13257899.8,3202.99,3006.96,-1851.2,-17669.01,857.94,11451.26,-3214.77,81.92,13256898.76,-3132.85,13253765.91
597,13291674.99,3081.91,3036.87,-1880.14,-17685.79,873.93,11502.25,-3230.44,83.49,13290604.04,-3146.95,13287457.1
598,13320468.37,3105.37,3005.66,-1854.63,-17787.02,864.98,11508.54,-3153.15,83.41,13319311.28,-3069.73,13316241.55
599,13306062.65,3069.12,3010.58,-1870.17,-17631.79,860.91,11432.98,-3218.14,83.47,13304934.29,-3134.68,13301799.61
600,13290627.85,3317.75,3007.69,-1856.5,-17711.82,837.7,11466.46,-3211.78,81.77,13289689.12,-3130.01,13286559.11
601,13350079.89,3151.81,3047.35,-1843.26,-17580.92,839.86,11464.34,-3308.45,83.07,13349159.07,-3225.38,13345933.7
602,13436118.13,3022.21,3021.98,-1829.33,-17694.75,851.37,11497.43,-3248.58,83.77,13434987.03,-3164.81,13431822.22
603,13301390.87,3210.67,3024.48,-1882.16,-17634.41,856.06,11496.06,-3242.94,83.09,13300461.57,-3159.85,13297301.72
604,13388562.74,3100.84,3017.38,-1849.15,-17597.35,858.78,11473.18,-3311.49,84.41,13387566.41,-3227.08,13384339.33
605,13375656.76,3032.2,3027.61,-1843.25,-17664.7,867.42,11499.25,-3276.02,83.67,13374575.3,-3192.35,13371382.95
606,13415036.09,2993.81,3039.99,-1837.83,-17623.53,850.25,11474.53,-3285.62,83.35,13413933.31,-3202.27,13410731.04
607,13409389.78,3019.29,3025.15,-1848.73,-17587.89,852.89,11486.46,-3321.71,85.08,13408336.95,-3236.62,13405100.32
608,13410463.4,3020.05,3013.8,-1828.24,-17580.75,844.57,11462.98,-3309.14,84.82,13409395.8,-3224.31,13406171.49
609,13457932.55,2978.43,3020.97,-1850.47,-17584.79,858.48,11501.79,-3328.55,83.04,13456856.95,-3245.52,13453611.43
610,13400416.01,3044.13,3009.47,-1854.66,-17617.62,867.63,11495.43,-3305.51,85.39,13399360.38,-3220.12,13396140.27
611,13461596.46,3023.95,2997.35,-1863.43,-17530.5,836.02,11437.24,-3333.49,85.71,13460497.1,-3247.78,13457249.32
612,13431369.67,3092.4,2987.39,-1831.22,-17616.74,847.53,11489.69,-3287.05,83.81,13430338.74,-3203.24,13427135.5
613,13483163.49,2774.35,3017.47,-1859.21,-17485.01,836.04,11437.5,-3362.72,84.46,13481884.63,-3278.26,13478606.36
614,13405632.7,2945.72,3010.68,-1829.66,-17626.16,858.13,11513.9,-3319.26,83.78,13404505.31,-3235.48,13401269.83
615,13399845.37,3002.67,3046.72,-1865.2,-17573.51,850.15,11460.51,-3337.45,84.8,13398766.72,-3252.65,13395514.07
616,13447216.95,2971.18,3027.34,-1826.87,-17644.12,867.0,11509.15,-3292.28,85.09,13446120.63,-3207.19,13442913.44
617,13424694.78,3037.57,3029.94,-1897.9,-17686.86,852.38,11535.84,-3257.34,84.16,13423565.75,-3173.18,13420392.57
618,13417611.48,3028.69,3035.08,-1850.83,-17587.71,860.28,11562.55,-3389.95,84.69,13416659.53,-3305.26,13413354.27
619,13355699.0,3157.95,3020.36,-1870.51,-17529.62,849.14,11523.47,-3405.5,84.15,13354849.79,-3321.36,13351528.43
620,13387620.88,2887.61,3048.76,-1856.41,-17532.2,854.25,11441.78,-3345.76,84.15,13386464.66,-3261.61,13383203.06
621,13424503.53,3017.27,3050.64,-1827.75,-17565.95,833.19,11450.38,-3361.7,86.59,13423461.31,-3275.11,13420186.21
622,13433945.26,3097.14,3065.74,-1844.55,-17586.42,863.88,11501.65,-3363.52,86.35,13433042.69,-3277.17,13429765.53
623,13376257.41,2994.5,3028.32,-1880.84,-17562.91,851.73,11499.63,-3317.62,84.67,13375187.84,-3232.95,13371954.89
624,13396019.57,3127.75,3024.62,-1867.58,-17608.26,846.74,11527.52,-3340.97,84.93,13395070.36,-3256.04,13391814.32
625,13419801.31,3010.3,3030.74,-1833.72,-17569.63,855.51,11505.89,-3393.92,86.64,13418800.41,-3307.28,13415493.13
626,13230924.47,3342.77,3031.46,-1819.83,-17515.57,850.02,11458.87,-3361.74,85.32,13230272.2,-3276.41,13226995.78
627,13220589.41,3397.58,3035.19,-1815.69,-17601.03,848.16,11529.77,-3392.54,86.28,13219983.39,-3306.27,13216677.12
628,13220690.32,3371.25,3031.09,-1870.92,-17518.49,862.81,11506.01,-3445.16,85.11,13220072.08,-3360.05,13216712.03
629,13214726.11,3209.07,3048.06,-1836.9,-17548.79,868.8,11501.33,-3378.79,86.5,13213967.68,-3292.29,13210675.39
630,13177528.68,3429.78,3056.8,-1829.0,-17616.8,851.22,11525.15,-3339.53,84.93,13176945.83,-3254.6,13173691.23
631,13194004.27,3153.27,3035.76,-1859.03,-17631.65,840.21,11483.32,-3300.18,84.81,13193026.16,-3215.37,13189810.78
632,13154513.37,3374.73,3029.57,-1867.63,-17491.05,843.65,11458.78,-3388.2,84.77,13153861.41,-3303.43,13150557.98
633,13176602.35,3125.74,3029.62,-1844.06,-17505.6,840.08,11440.44,-3397.26,85.36,13175688.58,-3311.91,13172376.67
634,13168652.17,3260.01,3006.48,-1854.36,-17590.94,861.3,11503.74,-3312.62,84.53,13167838.41,-3228.09,13164610.32
635,13190214.72,3725.15,3027.68,-1819.03,-17597.88,851.18,11468.57,-3347.74,87.98,13189870.38,-3259.76,13186610.62
636,13232823.32,3468.45,3020.3,-1843.53,-17584.09,863.32,11499.22,-3352.55,85.95,13232247.0,-3266.6,13228980.4
637,13263425.89,3273.43,2991.5,-1829.89,-17554.45,831.57,11444.98,-3320.38,85.51,13262583.02,-3234.87,13259348.16
638,13233816.69,3161.16,3003.98,-1867.48,-17705.91,865.85,11489.35,-3212.63,83.93,13232763.65,-3128.7,13229634.94
639,13276201.61,3225.27,2996.69,-1783.44,-17635.17,852.47,11463.28,-3305.44,88.23,13275320.69,-3217.21,13272103.48
640,13202140.71,3314.01,3059.85,-1852.24,-17601.03,856.63,11513.74,-3347.24,85.75,13201431.67,-3261.49,13198170.18
641,13319736.72,3089.46,3023.59,-1819.27,-17568.23,865.49,11476.47,-3333.67,88.02,13318804.24,-3245.65,13315558.59
642,13314671.27,3107.41,3058.93,-1836.16,-17730.84,888.27,11517.59,-3257.36,84.17,13313676.48,-3173.19,13310503.29
643,13257406.82,3195.48,3025.16,-1814.14,-17622.53,870.32,11453.8,-3310.71,86.14,13256514.91,-3224.57,13253290.34
644,13299855.77,3254.46,3021.27,-1838.89,-17737.51,873.31,11533.5,-3219.16,84.88,13298961.92,-3134.28,13295827.64
645,13349556.9,2991.33,3035.42,-1825.14,-17677.12,855.72,11486.85,-3284.2,84.82,13348423.96,-3199.38,13345224.58
646,13279609.41,3188.43,2995.88,-1835.03,-17587.38,856.99,11501.52,-3333.4,86.02,13278729.81,-3247.37,13275482.44
647,13370688.7,3059.28,3043.83,-1862.52,-17560.79,885.8,11509.83,-3365.27,85.68,13369764.13,-3279.6,13366484.54
648,13345538.86,3182.58,3012.36,-1846.6,-17606.02,863.51,11494.33,-3327.7,83.92,13344639.02,-3243.78,13341395.24
649,13351520.08,3078.16,3018.57,-1836.97,-17619.64,859.35,11466.64,-3323.97,85.03,13350486.18,-3238.94,13347247.24
650,13350426.43,3043.6,3044.56,-1828.46,-17594.66,876.37,11519.12,-3375.51,85.48,13349486.96,-3290.03,13346196.93
651,13369610.81,3054.69,3013.83,-1846.08,-17497.09,862.1,11515.24,-3432.68,85.78,13368713.51,-3346.9,13365366.61
652,13387023.82,2967.45,3025.45,-1866.68,-17434.96,866.84,11447.95,-3442.93,85.69,13386029.87,-3357.24,13382672.63
653,13379069.37,3010.23,3018.31,-1859.89,-17501.98,837.89,11458.12,-3415.35,86.92,13378032.06,-3328.43,13374703.64
654,13362938.32,3167.32,3041.33,-1845.36,-17550.74,845.06,11532.88,-3390.56,86.28,13362128.82,-3304.29,13358824.53
655,13390467.72,2979.66,3021.01,-1816.06,-17578.32,863.17,11506.75,-3416.94,85.58,13389443.93,-3331.36,13386112.57
656,13416912.42,3019.15,3025.95,-1834.01,-17569.47,862.53,11500.6,-3384.23,85.37,13415917.18,-3298.85,13412618.32
657,13426049.95,2981.02,3025.4,-1817.71,-17633.8,872.12,11586.88,-3398.34,86.07,13425063.87,-3312.27,13421751.61
658,13349588.69,3065.01,2999.33,-1848.71,-17603.11,828.74,11531.71,-3363.66,86.98,13348561.66,-3276.68,13345284.98
659,13420940.43,2934.08,3037.89,-1821.12,-17520.43,859.01,11511.86,-3451.37,88.86,13419941.72,-3362.51,13416579.21
660,13346578.63,3284.07,3038.47,-1841.82,-17499.24,862.57,11471.44,-3436.29,88.91,13345894.12,-3347.38,13342546.74
661,13395640.88,3114.22,2985.13,-1804.63,-17466.58,858.25,11504.86,-3464.14,87.97,13394832.13,-3376.17,13391455.96
662,13356327.78,3106.45,3017.91,-1798.1,-17547.48,870.12,11565.06,-3462.16,87.4,13355541.74,-3374.76,13352166.98
663,13406044.95,3033.92,2989.64,-1807.29,-17450.4,867.95,11468.54,-3451.94,87.72,13405147.32,-3364.22,13401783.1
664,13407914.97,2952.42,2953.9,-1825.93,-17537.01,844.64,11529.0,-3400.97,86.86,13406832.0,-3314.11,13403517.89
665,13328501.51,3162.75,3036.76,-1844.15,-17567.12,860.44,11555.83,-3396.81,85.29,13327706.03,-3311.53,13324394.5
666,13472789.61,3178.26,3004.72,-1831.46,-17411.4,859.1,11513.46,-3530.64,88.32,13472102.28,-3442.32,13468659.96
667,13470658.9,3009.84,2989.9,-1839.01,-17414.84,855.21,11486.25,-3486.56,87.52,13469746.26,-3399.05,13466347.22
668,13424068.41,2903.75,2977.53,-1811.42,-17507.44,861.91,11527.37,-3466.95,88.06,13423020.11,-3378.88,13419641.22
669,13445365.48,2932.93,3012.32,-1855.07,-17520.09,849.32,11483.87,-3387.42,86.3,13444268.77,-3301.12,13440967.66
670,13394878.58,3037.0,3005.09,-1830.24,-17476.41,835.17,11526.61,-3470.02,87.47,13393975.81,-3382.55,13390593.26
671,13357076.5,3143.59,2999.76,-1821.24,-17508.31,826.2,11474.51,-3402.12,87.94,13356191.02,-3314.19,13352876.84
672,13377984.58,3148.29,3040.84,-1817.98,-17583.24,864.51,11464.05,-3303.94,85.08,13377101.05,-3218.85,13373882.2
673,13379840.55,2994.78,3044.27,-1825.96,-17618.34,872.07,11516.5,-3345.82,86.15,13378823.87,-3259.66,13375564.2
674,13291500.82,3081.24,3077.62,-1842.58,-17572.47,874.33,11548.87,-3392.11,87.7,13290667.83,-3304.41,13287363.42
675,13131910.04,3396.44,3059.83,-1858.51,-17526.47,853.47,11485.89,-3406.61,87.42,13131320.7,-3319.19,13128001.5
676,13221176.47,3229.9,3019.92,-1824.29,-17474.07,866.88,11488.83,-3445.68,88.47,13220483.63,-3357.21,13217126.42
677,13121581.01,3401.01,3004.45,-1820.87,-17560.5,831.78,11512.17,-3407.62,86.66,13120949.06,-3320.96,13117628.1
678,13217185.03,3197.86,3052.15,-1856.52,-17602.94,842.82,11559.01,-3365.72,85.57,13216377.41,-3280.15,13213097.26
679,13180623.8,3392.5,3023.15,-1782.51,-17560.12,850.41,11434.92,-3349.21,87.93,13179982.16,-3261.28,13176720.87
680,13163043.68,3273.36,3023.95,-1819.48,-17492.57,833.18,11445.19,-3386.7,87.89,13162307.31,-3298.81,13159008.5
681,13205737.83,3404.6,3019.77,-1830.55,-17492.27,844.23,11485.78,-3412.97,88.28,13205169.39,-3324.69,13201844.7
682,13204266.13,3409.89,3012.66,-1841.65,-17462.56,850.37,11415.88,-3397.71,87.13,13203650.71,-3310.58,13200340.14
683,13247656.78,3282.48,3023.17,-1809.15,-17412.9,845.94,11448.58,-3475.49,89.88,13247034.91,-3385.61,13243649.3
684,13270121.58,3066.86,3061.46,-1802.67,-17505.66,854.44,11489.42,-3432.61,89.3,13269285.43,-3343.31,13265942.12
685,13196460.61,3379.59,2995.97,-1813.4,-17456.03,872.89,11487.12,-3446.59,87.73,13195926.74,-3358.86,13192567.87
686,13244898.85,3293.49,3048.06,-1820.82,-17483.36,845.89,11539.09,-3450.35,88.84,13244321.2,-3361.51,13240959.68
687,13285403.84,3133.13,3006.9,-1810.45,-17618.43,852.47,11533.78,-3340.91,87.5,13284501.24,-3253.41,13281247.82
688,13331016.25,3088.25,3053.24,-1820.9,-17384.6,851.75,11487.83,-3496.83,88.87,13330291.83,-3407.96,13326883.87
689,13419201.37,2986.72,3024.47,-1793.26,-17450.7,857.88,11483.72,-3475.96,89.66,13418310.2,-3386.29,13414923.91
690,13276968.47,3270.98,3004.77,-1806.04,-17627.16,862.73,11513.72,-3348.16,88.43,13276187.46,-3259.72,13272927.74
691,13393439.65,3102.8,3009.52,-1821.98,-17586.68,878.8,11511.44,-3375.33,87.12,13392533.56,-3288.2,13389245.35
692,13358648.03,2956.44,3016.08,-1847.89,-17563.93,859.79,11465.19,-3332.62,88.29,13357533.72,-3244.33,13354289.39
693,13434855.37,2891.89,3059.29,-1832.58,-17631.36,857.13,11536.59,-3360.08,88.03,13433736.34,-3272.05,13430464.29
694,13407453.97,3146.05,3041.3,-1819.49,-17589.61,854.06,11486.08,-3317.44,88.39,13406572.37,-3229.05,13403343.32
695,13319296.83,3628.45,2978.59,-1829.15,-17544.86,837.59,11485.87,-3377.92,88.34,13318853.32,-3289.57,13315563.74
696,13216568.71,3413.22,2958.32,-1801.39,-17539.27,855.3,11547.86,-3431.0,87.23,13216002.75,-3343.77,13212658.98
697,13234905.68,3461.77,2947.27,-1805.98,-17531.06,852.05,11537.5,-3457.48,90.42,13234367.22,-3367.06,13231000.16
698,13246678.54,3470.02,2918.91,-1825.18,-17563.37,840.37,11521.64,-3415.2,89.39,13246040.92,-3325.8,13242715.11
699,13190048.63,3453.33,2949.62,-1819.05,-17486.54,862.17,11513.76,-3445.21,89.6,13189521.91,-3355.61,13186166.3
700,13225480.0,3394.11,2951.03,-1817.45,-17528.16,847.61,11521.5,-3449.19,88.24,13224848.65,-3360.95,13221487.7
701,13198450.27,3363.74,2981.42,-1812.38,-17521.97,856.34,11556.9,-3485.09,90.54,13197874.31,-3394.55,13194479.76
702,13164696.3,3372.44,2930.96,-1814.47,-17494.61,865.01,11467.79,-3411.84,87.23,13164023.42,-3324.61,13160698.81
703,13190806.18,3312.42,2955.3,-1812.87,-17530.3,824.15,11527.81,-3424.68,88.31,13190082.68,-3336.38,13186746.31
704,13181840.71,3396.21,2930.06,-1804.89,-17549.46,852.76,11475.99,-3367.55,88.29,13181141.38,-3279.26,13177862.12
705,13164744.65,3428.71,2956.71,-1829.52,-17450.11,859.83,11505.55,-3455.7,89.46,13164215.82,-3366.24,13160849.58
706,13211765.62,3474.08,2957.17,-1814.38,-17500.48,861.98,11533.1,-3473.04,89.41,13211277.09,-3383.63,13207893.46
707,13138987.19,3638.35,2967.12,-1827.9,-17473.72,863.2,11560.42,-3522.47,89.34,13138714.65,-3433.13,13135281.52
708,13127857.64,3531.28,2918.45,-1840.45,-17405.15,841.52,11555.99,-3548.19,89.13,13127459.29,-3459.07,13124000.22
709,13156620.39,3554.46,2989.5,-1815.93,-17503.87,857.08,11567.82,-3498.49,88.67,13156269.45,-3409.82,13152859.63
710,13093583.07,3570.01,2943.62,-1823.88,-17505.53,844.52,11617.34,-3547.37,90.57,13093229.14,-3456.81,13089772.33
711,13098157.32,3620.47,2979.88,-1792.97,-17595.44,855.47,11573.33,-3463.85,89.18,13097798.05,-3374.67,13094423.38
712,13144756.6,3511.18,2914.38,-1813.75,-17490.81,860.84,11538.64,-3495.15,89.27,13144277.09,-3405.88,13140871.2
713,13102642.84,3689.4,2979.72,-1811.47,-17528.52,841.34,11535.0,-3455.48,87.74,13102348.3,-3367.74,13098980.57
714,13035380.88,3562.34,2968.47,-1800.8,-17509.95,840.72,11499.08,-3464.46,89.08,13034940.74,-3375.38,13031565.35
715,13155808.83,3648.87,2949.28,-1772.97,-17656.88,853.75,11577.6,-3401.11,88.23,13155408.49,-3312.88,13152095.61
716,13102686.59,3618.08,2958.94,-1830.54,-17537.46,858.49,11569.42,-3460.11,88.72,13102323.52,-3371.39,13098952.13
717,13195774.42,3410.4,2926.54,-1782.76,-17566.36,862.1,11577.36,-3481.82,90.37,13195201.71,-3391.46,13191810.25
718,13140106.08,3429.69,2968.36,-1811.84,-17507.63,864.44,11549.43,-3488.93,89.92,13139598.53,-3399.0,13136199.53
719,13108273.92,3490.55,2962.35,-1809.89,-17558.08,850.35,11552.11,-3444.45,90.08,13107761.31,-3354.37,13104406.94
720,13114101.44,3547.9,2960.14,-1817.37,-17588.21,886.09,11561.44,-3405.57,88.66,13113651.43,-3316.91,13110334.52
721,13129188.99,3525.74,2952.34,-1797.62,-17531.66,844.04,11482.84,-3434.12,89.18,13128664.67,-3344.94,13125319.73
722,13109527.92,3533.11,2925.31,-1797.14,-17605.51,849.31,11544.03,-3396.81,88.47,13108977.01,-3308.34,13105668.68
723,13080216.27,3669.14,2941.44,-1790.09,-17564.38,843.17,11519.65,-3455.96,90.49,13079835.2,-3365.47,13076469.73
724,13051817.02,3632.39,2974.82,-1802.02,-17587.05,856.05,11556.21,-3405.01,88.38,13051447.42,-3316.63,13048130.79
725,13100962.82,3560.75,2933.32,-1813.29,-17467.63,841.3,11523.86,-3496.69,88.66,13100541.15,-3408.03,13097133.12
726,13083175.27,3687.78,2942.3,-1835.78,-17532.16,834.99,11536.12,-3431.53,86.7,13082808.52,-3344.82,13079463.7
727,13121578.13,3807.07,2942.49,-1800.6,-17429.22,851.03,11468.8,-3495.98,88.78,13121417.69,-3407.19,13118010.5
728,13113450.99,3625.62,2969.28,-1832.08,-17513.21,837.05,11538.96,-3478.47,87.76,13113076.63,-3390.71,13109685.91
729,13173993.64,3541.66,2985.48,-1845.11,-17599.81,838.96,11554.06,-3410.06,86.53,13173468.87,-3323.53,13170145.34
730,13110045.13,3524.51,2956.99,-1830.49,-17506.84,850.28,11558.13,-3479.63,88.59,13109597.72,-3391.04,13106206.68
731,13086479.72,3610.89,2959.14,-1829.29,-17465.23,840.6,11511.51,-3491.25,85.76,13086107.35,-3405.48,13082701.86
732,13077663.21,3737.28,2970.7,-1815.5,-17559.41,848.13,11536.35,-3463.15,87.18,13077380.77,-3375.97,13074004.8
733,13122761.04,3735.28,2958.95,-1824.09,-17560.54,846.53,11527.29,-3436.39,86.49,13122444.44,-3349.89,13119094.55
734,13129090.19,3692.18,2945.41,-1786.95,-17562.16,852.01,11500.3,-3428.39,88.75,13128730.97,-3339.64,13125391.33
735,13061470.58,3805.35,2908.47,-1792.73,-17532.37,850.77,11509.17,-3434.18,88.4,13061219.25,-3345.78,13057873.47
736,13084701.71,3812.01,2936.66,-1813.56,-17551.45,871.71,11492.37,-3424.89,88.62,13084449.44,-3336.27,13081113.17
737,13059708.2,3726.55,2948.07,-1804.43,-17509.91,860.37,11495.37,-3471.14,88.59,13059424.21,-3382.56,13056041.66
738,13100298.05,3510.05,2965.35,-1835.48,-17451.05,856.55,11538.24,-3515.0,88.26,13099881.7,-3426.74,13096454.96
739,13047679.45,3707.92,2934.89,-1848.2,-17524.06,839.36,11583.73,-3500.82,87.71,13047373.1,-3413.11,13043959.99
740,13130891.82,3702.91,2945.85,-1849.83,-17396.19,854.86,11497.75,-3495.18,89.07,13130647.16,-3406.11,13127241.06
741,13052381.5,3846.0,2921.42,-1804.86,-17485.33,863.85,11517.67,-3480.0,90.1,13052240.24,-3389.9,13048850.34
742,13209555.08,3450.67,2919.37,-1829.79,-17458.39,841.51,11518.73,-3474.95,88.12,13208997.17,-3386.83,13205610.34
743,13237543.94,3350.59,2916.45,-1818.21,-17523.59,854.67,11516.84,-3415.52,88.07,13236840.68,-3327.45,13233513.23
744,13262097.03,3333.82,2928.54,-1831.33,-17478.47,855.44,11525.62,-3483.89,88.08,13261430.65,-3395.81,13258034.84
745,13223890.52,3426.22,2938.15,-1813.9,-17453.48,854.57,11522.68,-3499.16,89.36,13223364.75,-3409.8,13219954.96
746,13228466.27,3627.51,2939.74,-1797.47,-17454.71,843.52,11437.41,-3439.3,87.36,13228062.26,-3351.94,13224710.32
747,13172482.98,3488.57,2929.73,-1851.15,-17416.23,867.05,11438.33,-3454.95,87.98,13171939.27,-3366.97,13168572.31
748,13225396.21,3480.24,2907.45,-1819.4,-17379.19,839.68,11458.43,-3499.6,89.62,13224883.42,-3409.98,13221473.44
749,13200586.49,3536.59,2971.85,-1830.69,-17448.67,850.44,11504.85,-3496.37,86.64,13200170.84,-3409.73,13196761.11
750,13219227.27,3465.59,2926.76,-1818.12,-17454.47,854.4,11456.32,-3491.35,88.06,13218657.75,-3403.3,13215254.45
751,13069838.31,3631.87,2932.51,-1796.45,-17470.6,857.39,11506.95,-3473.21,88.87,13069499.98,-3384.34,13066115.64
752,13226198.21,3499.7,2933.63,-1798.86,-17522.08,876.17,11517.78,-3464.64,88.37,13225704.56,-3376.28,13222328.28
753,13104529.39,3627.58,2940.62,-1818.28,-17320.06,867.47,11477.78,-3554.32,89.01,13104304.49,-3465.31,13100839.18
754,13113107.29,3542.46,2962.19,-1816.46,-17471.29,835.09,11517.87,-3471.34,88.27,13112677.16,-3383.08,13109294.09
755,13109638.04,3534.06,2948.81,-1842.65,-17422.31,831.97,11455.47,-3474.88,87.08,13109143.37,-3387.8,13105755.57
756,13107257.6,3651.37,2954.26,-1798.87,-17395.78,851.52,11479.06,-3478.64,87.47,13106999.15,-3391.17,13103607.98
757,13134859.12,3586.76,2954.02,-1776.65,-17531.07,873.58,11503.67,-3460.61,88.76,13134469.44,-3371.85,13131097.59
758,13207499.68,3464.07,2957.79,-1832.66,-17443.26,844.14,11474.41,-3450.83,88.17,13206964.17,-3362.66,13203601.51
759,13132699.6,3512.14,2943.24,-1776.14,-17478.31,865.08,11531.74,-3450.18,86.89,13132297.35,-3363.29,13128934.06
760,13100321.74,3534.04,2953.68,-1807.38,-17427.06,866.14,11483.25,-3483.89,86.32,13099924.42,-3397.57,13096526.86
761,13109000.29,3597.47,2967.54,-1820.53,-17509.92,851.86,11487.72,-3426.71,87.74,13108574.44,-3338.97,13105235.47
762,13100189.06,3626.55,2931.28,-1814.83,-17497.28,841.85,11458.32,-3399.47,85.84,13099734.94,-3313.63,13096421.31
763,13210785.3,3496.6,2909.4,-1856.19,-17448.15,859.82,11507.36,-3462.22,86.25,13210254.13,-3375.97,13206878.16
764,13161242.41,3545.5,2965.55,-1836.65,-17411.48,851.54,11501.06,-3508.18,88.31,13160857.94,-3419.87,13157438.06
765,13137566.36,3479.44,2949.05,-1825.68,-17462.01,868.57,11511.29,-3455.92,86.37,13137087.02,-3369.55,13133717.47
766,13170657.77,3384.69,2910.14,-1814.98,-17517.12,857.51,11472.52,-3403.19,87.51,13169950.55,-3315.68,13166634.87
767,13147750.22,3513.58,2911.58,-1821.0,-17594.5,867.8,11497.8,-3342.15,86.55,13147125.49,-3255.59,13143869.89
768,13135321.49,3487.24,2947.55,-1837.41,-17475.56,851.81,11512.01,-3449.57,87.7,13134807.13,-3361.87,13131445.25
769,13145227.32,3489.21,2964.27,-1819.64,-17441.82,848.37,11445.38,-3459.5,87.43,13144713.08,-3372.08,13141341.0
770,13086805.16,3617.3,2974.75,-1821.45,-17410.02,865.25,11449.23,-3498.38,85.77,13086480.23,-3412.61,13083067.62
771,13126612.69,3441.99,2974.23,-1789.16,-17478.28,849.2,11518.23,-3463.31,87.12,13126128.9,-3376.18,13122752.72
772,13104536.62,3504.67,2956.92,-1829.54,-17429.23,874.17,11512.32,-3468.99,86.91,13104125.93,-3382.08,13100743.85
773,13131058.11,3542.34,2962.66,-1827.98,-17417.32,867.39,11499.08,-3504.4,87.93,13130684.28,-3416.47,13127267.8
774,13115505.16,3491.08,2959.0,-1828.69,-17439.76,829.47,11474.55,-3482.1,87.91,13114990.81,-3394.19,13111596.62
775,13160513.56,3461.97,2963.12,-1835.56,-17414.71,866.49,11487.08,-3474.55,87.44,13160041.95,-3387.11,13156654.84
776,13215318.14,3437.85,2920.05,-1822.01,-17419.6,848.55,11448.29,-3480.96,87.37,13214731.27,-3393.59,13211337.68
777,13160469.43,3442.76,2956.17,-1814.36,-17484.61,853.81,11455.37,-3420.88,86.96,13159878.56,-3333.92,13156544.65
778,13071979.23,3489.87,2945.71,-1834.14,-17451.78,869.93,11485.41,-3469.16,85.74,13071484.22,-3383.42,13068100.8
779,13040916.61,3401.15,2939.07,-1830.2,-17490.38,857.57,11461.39,-3440.42,87.3,13040255.22,-3353.12,13036902.1
780,13056936.21,3355.87,2965.28,-1835.45,-17398.26,845.36,11465.62,-3502.5,86.59,13056334.63,-3415.92,13052918.71
781,13020270.48,3570.52,2952.15,-1837.56,-17390.02,857.19,11489.98,-3525.96,85.67,13019912.74,-3440.29,13016472.45
782,13017663.31,3446.97,2913.29,-1820.24,-17410.33,843.4,11523.69,-3538.1,86.92,13017160.09,-3451.19,13013708.9
783,13257486.52,3313.76,2957.53,-1861.09,-17340.21,854.17,11425.17,-3484.62,85.98,13256835.85,-3398.64,13253437.21
784,13125140.33,3407.1,2940.0,-1805.32,-17462.89,865.67,11513.62,-3513.74,86.23,13124598.52,-3427.51,13121171.01
785,13177758.65,3377.58,2962.87,-1856.69,-17411.03,857.08,11545.97,-3548.29,85.83,13177234.43,-3462.46,13173771.97
786,13193842.59,3388.04,2955.24,-1823.66,-17519.11,831.58,11490.63,-3446.02,86.03,13193165.31,-3359.99,13189805.33
787,13199009.87,3412.14,2960.37,-1824.95,-17490.72,864.47,11503.69,-3481.25,85.97,13198434.87,-3395.29,13195039.59
788,13151417.15,3453.23,2976.48,-1846.39,-17437.62,870.81,11496.61,-3490.5,87.93,13150930.27,-3402.57,13147527.7
789,13175141.61,3441.27,2952.67,-1828.72,-17481.37,829.35,11463.07,-3467.12,87.5,13174517.88,-3379.62,13171138.26
790,13227798.12,3483.24,2938.87,-1858.96,-17458.7,843.43,11546.2,-3486.25,85.77,13227292.2,-3400.48,13223891.72
791,13231480.71,3329.06,2966.4,-1838.68,-17521.47,868.85,11522.63,-3437.7,86.75,13230807.5,-3350.96,13227456.55
792,13173202.92,3413.22,2977.8,-1841.32,-17413.5,836.92,11435.34,-3476.12,85.74,13172611.38,-3390.37,13169221.0
793,13179008.92,3319.64,2971.4,-1806.53,-17449.86,845.2,11461.72,-3479.77,87.59,13178350.49,-3392.18,13174958.31
794,13218001.29,3430.16,2948.23,-1824.75,-17486.62,873.98,11514.68,-3483.69,86.5,13217456.98,-3397.19,13214059.79
795,13270095.91,3239.74,2956.63,-1810.11,-17477.21,878.67,11627.52,-3518.04,87.88,13269511.17,-3430.16,13266081.0
796,13188902.78,3380.11,2940.86,-1840.0,-17356.86,865.75,11466.18,-3528.71,87.73,13188358.82,-3440.99,13184917.83
797,13179799.76,3663.52,2946.8,-1834.78,-17413.22,849.99,11489.31,-3478.77,88.22,13179501.38,-3390.55,13176110.83
798,13247200.59,3366.06,2939.97,-1814.46,-17343.61,822.84,11446.07,-3555.48,87.72,13246617.47,-3467.76,13243149.71
799,13140567.53,3589.69,2946.16,-1810.16,-17390.74,880.16,11498.8,-3533.26,88.28,13140281.44,-3444.97,13136836.47
800,13122445.31,3636.62,2933.3,-1840.64,-17483.96,846.96,11521.68,-3471.42,86.24,13122059.27,-3385.18,13118674.09
801,13094173.87,3832.26,2967.84,-1782.73,-17495.77,851.14,11465.92,-3439.63,88.68,13094012.52,-3350.94,13090661.57
802,13102327.74,3500.05,2945.84,-1817.44,-17470.73,865.53,11513.79,-3494.66,87.99,13101864.78,-3406.67,13098458.11
803,13120224.22,3612.08,2954.34,-1809.05,-17493.34,836.09,11481.53,-3469.03,88.4,13119805.85,-3380.63,13116425.23
804,13117542.82,3660.52,2956.23,-1850.91,-17449.71,842.49,11533.16,-3489.5,88.95,13117234.6,-3400.55,13113834.05
805,13141563.34,3648.99,2928.16,-1809.55,-17477.28,857.76,11472.02,-3432.61,88.83,13141183.44,-3343.78,13137839.67
806,13110001.53,3509.41,2962.89,-1812.86,-17478.99,870.55,11494.88,-3478.29,89.37,13109547.4,-3388.92,13106158.48
807,13123245.33,3577.49,2952.31,-1838.88,-17525.27,839.43,11495.19,-3407.27,89.05,13122745.6,-3318.22,13119427.38
808,13092664.62,3576.56,2933.04,-1836.48,-17472.6,855.11,11480.11,-3430.91,86.95,13092200.36,-3343.97,13088856.39
809,13109430.69,3732.21,2936.22,-1802.33,-17561.39,844.67,11505.78,-3428.0,88.3,13109085.84,-3339.7,13105746.14
810,13131972.34,3624.16,2976.17,-1806.02,-17518.64,855.12,11484.96,-3437.5,88.36,13131588.09,-3349.14,13128238.95
811,13060325.79,3670.47,2932.06,-1823.52,-17453.81,846.01,11433.34,-3406.65,88.53,13059930.34,-3318.12,13056612.22
812,13121653.92,3430.91,2969.54,-1815.39,-17572.99,842.34,11480.89,-3405.44,87.93,13120989.21,-3317.5,13117671.71
813,13094619.73,3784.92,2984.94,-1855.55,-17513.36,836.05,11457.25,-3412.99,87.73,13094313.98,-3325.26,13090988.72
814,13058330.26,3659.59,2967.66,-1820.34,-17577.49,855.01,11525.73,-3403.37,88.62,13057940.41,-3314.75,13054625.66
815,13094718.1,3556.57,2974.41,-1815.35,-17511.09,839.36,11485.97,-3426.72,87.26,13094247.99,-3339.46,13090908.53
816,13088034.38,3876.93,2955.18,-1840.33,-17518.16,872.74,11498.07,-3439.28,87.69,13087878.8,-3351.59,13084527.21
817,13082805.24,3762.25,2977.54,-1842.71,-17559.25,844.58,11482.76,-3408.04,87.84,13082470.42,-3320.2,13079150.21
818,13097607.02,3752.14,2965.61,-1791.57,-17486.65,826.73,11486.91,-3493.16,89.73,13097360.19,-3403.42,13093956.77
819,13131247.19,3755.99,2937.95,-1799.02,-17499.63,862.39,11531.0,-3487.84,89.09,13131035.87,-3398.75,13127637.12
820,13106014.31,3742.69,2947.74,-1805.2,-17552.42,845.03,11509.03,-3433.03,89.05,13105701.17,-3343.98,13102357.19
821,13092616.18,3691.2,2972.46,-1818.66,-17434.41,862.42,11499.18,-3482.63,87.41,13092388.37,-3395.22,13088993.14
822,13145150.64,3577.51,2964.2,-1821.76,-17364.47,851.02,11477.06,-3530.07,87.01,13144834.2,-3443.05,13141391.14
823,13095435.75,3777.06,2927.17,-1827.81,-17424.88,831.93,11466.46,-3483.41,88.59,13095185.68,-3394.82,13091790.86
824,13171376.96,3531.57,2942.85,-1818.38,-17447.04,861.35,11526.43,-3494.69,87.94,13170973.74,-3406.74,13167567.0
825,13080045.99,3616.14,2951.97,-1832.28,-17459.34,848.68,11492.61,-3467.24,88.61,13079663.77,-3378.63,13076285.15
826,13116802.39,3688.8,2950.93,-1807.51,-17446.84,845.88,11478.65,-3497.61,89.38,13116512.28,-3408.23,13113104.05
827,13053837.27,3528.55,2959.66,-1850.14,-17342.48,846.76,11476.46,-3561.57,87.99,13053456.07,-3473.58,13049982.49
828,13099908.65,3662.08,2893.37,-1821.27,-17423.56,873.9,11535.95,-3555.43,88.67,13099629.12,-3466.76,13096162.37
829,13077713.85,3624.33,2945.78,-1850.15,-17443.15,831.36,11486.93,-3485.54,88.59,13077308.96,-3396.95,13073912.01
830,13100532.82,3563.21,2969.05,-1836.61,-17416.15,870.61,11506.32,-3510.05,89.33,13100189.25,-3420.71,13096768.54
831,13066559.28,3801.17,2947.68,-1853.67,-17395.98,847.86,11498.85,-3516.87,87.29,13066405.19,-3429.58,13062975.61
832,13083421.41,3528.82,2962.32,-1826.67,-17385.6,868.31,11479.4,-3530.31,86.99,13083048.0,-3443.32,13079604.68
833,13133679.02,3501.97,2978.96,-1819.44,-17404.69,846.47,11453.05,-3534.22,89.53,13133235.33,-3444.69,13129790.64
834,13156611.35,3759.29,2938.53,-1844.15,-17431.08,855.03,11454.74,-3461.69,88.12,13156343.72,-3373.56,13152970.15
835,13097438.75,3771.12,2921.44,-1826.26,-17402.59,860.1,11458.61,-3499.55,86.64,13097221.17,-3412.91,13093808.26
836,13048521.22,3703.2,2956.16,-1823.43,-17470.63,850.06,11449.74,-3435.5,86.44,13048186.32,-3349.06,13044837.27
837,13100346.95,3692.58,2949.31,-1854.51,-17397.36,843.48,11482.64,-3493.7,87.76,13100063.1,-3405.93,13096657.17
838,13085389.12,3788.06,2922.32,-1830.31,-17396.49,851.63,11495.74,-3505.08,87.2,13085220.06,-3417.87,13081802.19
839,13091012.3,3591.46,2949.22,-1827.12,-17489.44,854.12,11489.36,-3415.48,86.82,13090579.9,-3328.66,13087251.24
840,13062431.4,3641.29,2973.12,-1846.51,-17453.36,845.78,11509.35,-3458.23,87.68,13062101.07,-3370.56,13058730.52
841,13078263.12,3754.33,2922.84,-1840.39,-17507.35,861.8,11500.68,-3421.73,87.69,13077955.03,-3334.03,13074620.99
842,13103256.76,3625.41,2986.15,-1800.7,-17501.25,857.63,11495.48,-3464.61,89.87,13102919.48,-3374.75,13099544.74
843,13072415.86,3663.51,2952.07,-1828.59,-17527.8,856.56,11510.91,-3392.09,86.85,13072042.51,-3305.23,13068737.28
844,13152115.09,3267.36,2953.68,-1806.74,-17562.64,865.24,11512.82,-3362.44,88.08,13151344.82,-3274.36,13148070.46
845,13270619.27,3216.78,2899.8,-1824.15,-17519.7,855.61,11484.15,-3378.85,85.44,13269731.74,-3293.41,13266438.33
846,13335609.05,3395.94,2881.64,-1799.2,-17633.85,881.85,11538.13,-3369.38,86.87,13334873.56,-3282.5,13331591.06
847,13314903.44,3112.63,2924.12,-1827.96,-17495.8,839.87,11430.81,-3368.48,86.93,13313887.11,-3281.55,13310605.56
848,13267255.23,3186.98,2943.36,-1807.01,-17635.99,871.67,11481.79,-3327.61,86.04,13266296.03,-3241.57,13263054.46
849,13256099.74,3299.58,2915.4,-1817.31,-17547.87,871.62,11451.82,-3344.05,87.31,13255272.98,-3256.74,13252016.24
850,13238549.1,3344.28,2950.46,-1831.57,-17644.35,867.51,11500.23,-3335.16,85.16,13237735.66,-3250.0,13234485.67
851,13160497.38,3335.85,2915.05,-1815.68,-17539.04,866.59,11484.27,-3361.98,85.64,13159744.43,-3276.34,13156468.09
852,13281879.45,3275.53,2919.26,-1828.4,-17504.59,855.96,11490.05,-3389.85,86.31,13281087.26,-3303.55,13277783.71
853,13266339.79,3255.16,2928.34,-1808.91,-17525.2,858.54,11507.05,-3413.62,86.8,13265554.78,-3326.81,13262227.96
854,13270583.26,3115.2,2919.51,-1795.64,-17533.84,844.61,11445.91,-3376.87,85.9,13269579.01,-3290.97,13266288.04
855,13251236.95,3289.52,2901.35,-1833.22,-17562.8,862.18,11514.7,-3357.32,86.0,13250408.69,-3271.32,13247137.37
856,13299282.04,3287.9,2917.34,-1815.13,-17502.4,847.55,11478.99,-3407.99,87.71,13298496.3,-3320.28,13295176.02
857,13271823.29,3172.79,2934.34,-1837.95,-17567.01,880.07,11501.79,-3339.85,85.47,13270907.33,-3254.38,13267652.94
858,13283512.64,3256.03,2946.55,-1825.55,-17494.19,864.66,11433.18,-3376.41,86.25,13282693.33,-3290.16,13279403.17
859,13333385.72,3404.47,2936.5,-1836.09,-17438.72,864.66,11459.39,-3444.97,86.8,13332775.92,-3358.17,13329417.75
860,13346352.72,3290.13,2947.51,-1799.79,-17384.65,854.0,11419.03,-3452.44,86.68,13345678.95,-3365.76,13342313.19
861,13305146.38,3225.14,2903.52,-1818.56,-17528.4,859.15,11500.18,-3405.48,87.84,13304287.41,-3317.64,13300969.77
862,13360108.28,3164.04,2926.3,-1830.06,-17482.96,863.57,11437.61,-3402.7,86.89,13359186.78,-3315.81,13355870.98
863,13212985.47,3134.6,2935.39,-1791.97,-17327.04,861.94,11428.74,-3521.47,89.65,13212227.13,-3431.82,13208795.31
864,13328292.37,3282.48,2915.48,-1799.81,-17402.98,869.74,11503.11,-3516.38,88.08,13327660.39,-3428.3,13324232.09
865,13315350.89,3172.44,2947.97,-1827.14,-17374.66,855.64,11474.41,-3528.24,87.62,13314599.56,-3440.61,13311158.95
866,13332996.99,3061.21,2907.02,-1803.33,-17456.55,850.31,11514.5,-3471.41,88.34,13332070.15,-3383.07,13328687.08
867,13295433.56,3143.16,2955.5,-1843.39,-17444.89,867.64,11494.19,-3520.99,86.38,13294605.77,-3434.61,13291171.16
868,13353724.62,3216.48,2943.42,-1829.6,-17353.88,847.07,11440.06,-3530.1,85.66,13352988.18,-3444.43,13349543.75
869,13275776.56,3165.82,2941.11,-1828.27,-17371.8,866.19,11453.72,-3487.7,85.44,13275003.32,-3402.26,13271601.06
870,13307189.55,3284.75,2942.76,-1811.6,-17416.8,851.97,11433.88,-3445.23,85.07,13306474.5,-3360.16,13303114.34
871,13258271.63,3304.34,2967.57,-1827.38,-17418.15,872.21,11491.55,-3460.48,86.83,13257661.78,-3373.65,13254288.12
872,13337245.72,3337.42,2920.5,-1807.1,-17315.98,848.24,11388.91,-3501.0,86.55,13336617.71,-3414.44,13333203.26
873,13244110.14,3243.68,2910.1,-1834.79,-17424.2,850.12,11472.29,-3484.01,86.35,13243327.33,-3397.66,13239929.68
874,13315327.41,3267.48,2897.79,-1831.77,-17357.0,842.24,11431.2,-3512.16,89.11,13314577.34,-3423.04,13311154.3
875,13300035.29,3355.15,2933.55,-1832.01,-17457.46,845.93,11451.37,-3431.67,87.56,13299331.82,-3344.11,13295987.72
876,13294549.57,3183.52,2921.82,-1826.11,-17426.09,853.2,11375.5,-3408.28,86.34,13293631.41,-3321.94,13290309.48
877,13263519.59,3165.82,2955.13,-1833.99,-17490.14,839.95,11437.95,-3380.45,86.66,13262594.3,-3293.79,13259300.51
878,13337376.81,3298.67,2955.68,-1837.78,-17517.97,842.24,11388.68,-3334.9,87.47,13336506.33,-3247.43,13333258.9
879,13327796.14,3308.38,2947.19,-1791.13,-17531.75,876.33,11444.24,-3334.74,86.54,13327049.39,-3248.2,13323801.19
880,13338739.91,3197.8,2953.91,-1839.93,-17525.15,857.21,11463.67,-3379.15,85.14,13337847.42,-3294.01,13334553.41
881,13324016.81,3134.19,2943.69,-1834.24,-17424.02,830.68,11458.22,-3441.07,87.81,13323125.35,-3353.27,13319772.08
882,13285630.99,3182.73,2937.49,-1807.87,-17502.62,873.59,11451.1,-3409.89,86.39,13284765.4,-3323.5,13281441.9
883,13315121.33,3348.14,2929.72,-1818.63,-17527.1,857.63,11428.03,-3361.47,83.98,13314339.11,-3277.49,13311061.62
884,13272873.37,3193.57,2912.98,-1847.44,-17504.0,855.26,11418.43,-3325.75,86.09,13271902.15,-3239.66,13268662.49
885,13292861.25,3376.56,2903.0,-1820.97,-17598.26,844.23,11466.38,-3302.21,86.32,13292032.2,-3215.89,13288816.3
886,13315813.19,3226.17,2918.52,-1819.78,-17630.05,840.78,11428.54,-3223.84,84.27,13314777.37,-3139.57,13311637.79
887,13307431.41,3257.16,2910.93,-1839.91,-17534.03,851.98,11431.62,-3306.95,86.07,13306509.17,-3220.88,13303288.29
888,13254433.01,3253.71,2930.78,-1850.69,-17578.12,857.76,11468.45,-3316.22,84.81,13253514.9,-3231.41,13250283.5
889,13321555.26,3299.76,2910.44,-1820.78,-17598.82,853.91,11438.17,-3288.94,85.5,13320637.94,-3203.44,13317434.49
890,13297830.51,3186.51,2936.02,-1823.79,-17482.89,872.31,11447.18,-3361.15,85.81,13296965.85,-3275.34,13293690.51
891,13329109.62,3216.77,2936.32,-1835.45,-17523.14,834.21,11451.74,-3373.83,86.18,13328190.08,-3287.64,13324902.44
892,13360491.45,3100.9,2944.83,-1808.95,-17464.61,843.31,11447.43,-3428.84,88.14,13359554.34,-3340.69,13356213.64
893,13349898.81,3149.67,2912.83,-1789.95,-17640.54,862.97,11479.34,-3306.0,86.87,13348873.12,-3219.13,13345653.99
894,13339033.26,3347.19,2889.37,-1809.76,-17566.64,836.06,11421.75,-3316.29,86.87,13338151.23,-3229.42,13334921.81
895,13348108.08,3134.69,2914.06,-1820.23,-17513.94,849.51,11484.36,-3401.3,86.17,13347156.52,-3315.13,13343841.39
896,13343217.77,3129.7,2916.91,-1813.67,-17401.27,843.78,11400.42,-3440.43,89.73,13342293.64,-3350.7,13338942.94
897,13296972.96,3069.98,2971.61,-1808.98,-17494.5,850.56,11470.55,-3392.54,88.33,13296032.19,-3304.2,13292727.99
898,13384092.61,3165.43,2959.15,-1833.6,-17448.17,857.97,11501.96,-3482.34,88.36,13383295.35,-3393.98,13379901.38
899,13374718.71,3070.69,2933.2,-1796.27,-17539.59,878.15,11421.87,-3351.81,87.88,13373686.76,-3263.93,13370422.83
900,13360775.63,3235.25,2931.38,-1807.91,-17536.35,865.72,11465.35,-3397.26,87.26,13359929.09,-3310.0,13356619.08
901,13317446.09,3132.14,2925.12,-1813.58,-17502.97,846.51,11411.34,-3333.79,86.99,13316444.66,-3246.79,13313197.87
902,13357146.09,3099.81,2937.07,-1820.99,-17565.99,851.09,11510.25,-3365.81,88.05,13356157.34,-3277.76,13352879.58
903,13288584.62,3252.16,2969.51,-1791.85,-17501.27,858.42,11492.14,-3447.53,89.89,13287863.72,-3357.64,13284506.08
904,13288896.59,3136.8,2966.82,-1803.66,-17531.4,871.16,11427.57,-3351.92,87.9,13287963.88,-3264.02,13284699.85
905,13143539.99,3571.12,2949.95,-1803.88,-17500.1,824.55,11477.3,-3402.55,88.85,13143058.93,-3313.7,13139745.23
906,13125181.13,3354.3,2961.65,-1825.9,-17463.12,847.52,11446.2,-3408.73,87.3,13124501.78,-3321.43,13121180.35
907,13113933.64,3409.79,2953.09,-1824.05,-17439.78,855.82,11433.54,-3417.05,86.74,13113322.05,-3330.32,13109991.73
908,13165614.77,3303.38,2939.43,-1858.9,-17563.23,877.64,11509.04,-3363.46,85.73,13164822.13,-3277.73,13161544.41
909,13182429.63,3520.57,2950.31,-1820.35,-17528.24,851.25,11401.5,-3323.73,88.03,13181804.66,-3235.7,13178568.96
910,13241355.09,3519.87,2954.7,-1810.66,-17502.22,847.4,11444.37,-3370.14,87.32,13240808.55,-3282.81,13237525.74
911,13216892.14,3539.54,2948.85,-1814.4,-17504.16,865.59,11456.06,-3408.86,88.01,13216383.62,-3320.85,13213062.77
912,13194625.06,3420.17,2924.88,-1788.41,-17561.08,856.18,11460.39,-3393.56,87.84,13193937.2,-3305.72,13190631.48
913,13210947.83,3435.84,2935.36,-1838.02,-17466.41,851.75,11440.17,-3390.45,87.76,13210306.52,-3302.69,13207003.83
914,13236788.03,3370.88,2973.87,-1806.9,-17554.39,883.94,11491.9,-3385.33,86.56,13236147.33,-3298.77,13232848.56
915,13221505.86,3495.08,2974.08,-1800.94,-17494.77,829.39,11421.56,-3420.54,88.39,13220930.28,-3332.15,13217598.12
916,13195474.42,3382.21,2926.98,-1818.7,-17448.19,831.82,11443.67,-3427.66,88.94,13194792.22,-3338.71,13191453.51
917,13209300.05,3486.51,2954.83,-1795.36,-17447.18,843.42,11397.51,-3408.33,88.97,13208739.79,-3319.36,13205420.43
918,13203105.52,3558.36,2962.31,-1843.31,-17485.63,872.66,11461.54,-3389.2,88.37,13202631.45,-3300.83,13199330.63
919,13160755.92,3540.37,2977.22,-1843.26,-17415.92,849.5,11442.59,-3422.14,87.76,13160306.43,-3334.39,13156972.04
920,13147012.44,3374.71,2979.91,-1786.52,-17530.13,857.69,11479.53,-3400.73,88.33,13146387.64,-3312.4,13143075.24
921,13281334.14,3267.14,2907.57,-1826.2,-17556.94,867.31,11506.62,-3375.72,86.06,13280499.64,-3289.65,13277209.98
922,13164010.43,3412.39,2929.87,-1820.25,-17513.37,827.17,11430.16,-3367.03,87.7,13163276.41,-3279.32,13159997.09
923,13158822.89,3763.46,2951.87,-1784.24,-17522.31,845.77,11432.9,-3407.66,87.91,13158510.34,-3319.75,13155190.59
924,13128935.56,3540.02,2938.99,-1797.41,-17492.38,879.82,11499.5,-3450.75,88.66,13128504.1,-3362.09,13125142.01
925,13179652.44,3498.61,2938.27,-1806.61,-17561.42,851.23,11461.42,-3347.13,87.97,13179033.94,-3259.16,13175774.78
926,13118243.78,3514.25,2958.36,-1808.73,-17573.31,850.46,11508.48,-3383.86,87.01,13117693.3,-3296.85,13114396.45
927,13184216.61,3669.23,2909.13,-1788.34,-17545.84,858.93,11457.89,-3369.53,88.79,13183777.6,-3280.74,13180496.87
928,13214739.63,3461.94,2955.37,-1806.91,-17482.69,863.15,11523.41,-3457.13,88.09,13214253.92,-3369.04,13210884.88
929,13266800.83,3388.48,2948.43,-1823.87,-17525.1,862.77,11513.25,-3436.61,85.95,13266164.79,-3350.66,13262814.13
930,13241989.8,3820.02,2909.01,-1813.43,-17489.36,849.9,11499.82,-3462.04,88.73,13241765.76,-3373.31,13238392.46
931,13252613.94,3423.15,2961.09,-1817.74,-17518.56,845.75,11474.14,-3414.16,89.29,13251981.77,-3324.87,13248656.9
932,13233831.74,3429.26,2940.72,-1792.57,-17470.08,851.8,11486.32,-3476.21,87.15,13233277.19,-3389.06,13229888.13
933,13279842.94,3372.11,2972.06,-1837.39,-17518.13,843.43,11484.96,-3388.26,86.09,13279159.98,-3302.17,13275857.81
934,13257510.21,3295.42,2899.27,-1801.19,-17489.48,872.63,11524.03,-3441.72,88.23,13256810.89,-3353.49,13253457.41
935,13240551.83,3451.85,2905.65,-1805.87,-17423.02,823.54,11453.54,-3468.15,87.96,13239957.53,-3380.18,13236577.34
936,13266800.55,3453.06,2942.87,-1787.98,-17458.55,869.38,11500.66,-3496.89,88.23,13266319.99,-3408.66,13262911.33
937,13314886.38,3457.85,2923.04,-1831.49,-17425.79,840.74,11451.12,-3459.61,87.29,13314301.86,-3372.32,13310929.54
938,13249546.69,3406.44,2939.11,-1842.38,-17486.31,852.69,11438.62,-3399.54,85.74,13248854.86,-3313.8,13245541.06
939,13264250.87,3321.36,2937.04,-1825.04,-17407.18,853.97,11438.6,-3464.13,88.15,13263569.64,-3375.98,13260193.66
940,13260702.74,3382.73,2945.36,-1826.52,-17395.97,848.57,11420.31,-3449.19,86.67,13260077.22,-3362.52,13256714.69
941,13228840.52,3405.05,2934.6,-1798.84,-17549.15,871.64,11519.05,-3407.91,86.32,13228222.87,-3321.58,13224901.29
942,13253866.28,3460.11,2955.7,-1835.23,-17499.66,863.53,11494.5,-3441.51,86.53,13253305.23,-3354.98,13249950.25
943,13258833.73,3287.79,2925.8,-1802.29,-17561.38,860.33,11516.46,-3403.95,86.59,13258060.44,-3317.36,13254743.08
944,13272472.57,3196.68,2973.96,-1813.25,-17592.52,876.03,11565.4,-3446.73,87.64,13271678.87,-3359.09,13268319.78
945,13265076.08,3421.71,2912.13,-1845.76,-17439.03,840.93,11517.5,-3465.5,87.59,13264483.56,-3377.91,13261105.65
946,13353978.7,3505.72,2962.31,-1797.77,-17520.42,866.64,11542.37,-3459.28,86.02,13353537.56,-3373.26,13350164.3
947,13296026.67,3385.79,2953.19,-1852.17,-17392.86,862.86,11450.88,-3473.25,86.63,13295434.36,-3386.63,13292047.73
948,13325467.67,3241.68,2912.28,-1808.92,-17581.46,851.45,11478.31,-3364.52,83.93,13324561.01,-3280.59,13321280.42
949,13273850.55,3322.53,2943.48,-1845.25,-17526.1,844.26,11522.36,-3382.33,84.94,13273111.83,-3297.39,13269814.44
950,13248292.68,3130.12,2949.94,-1853.93,-17593.87,868.5,11560.42,-3372.47,84.86,13247353.86,-3287.61,13244066.25
951,13299640.93,3298.1,2969.25,-1827.31,-17562.77,856.53,11485.95,-3358.46,84.94,13298860.66,-3273.52,13295587.14
952,13257237.25,3469.15,2955.71,-1864.39,-17575.9,844.47,11544.57,-3372.31,85.27,13256610.86,-3287.04,13253323.81
953,13307090.32,3245.18,2939.26,-1799.83,-17678.69,859.0,11501.5,-3301.14,85.65,13306156.75,-3215.49,13302941.26
954,13219432.2,3299.71,2931.68,-1823.94,-17566.15,838.6,11477.44,-3360.03,86.6,13218589.55,-3273.43,13215316.12
955,13356392.43,3294.52,2963.5,-1830.5,-17620.56,837.87,11554.49,-3378.28,85.64,13355591.74,-3292.64,13352299.1
956,13339471.84,3483.94,2950.42,-1827.41,-17709.08,881.74,11585.24,-3316.2,85.06,13338836.69,-3231.13,13335605.55
957,13321328.47,3361.81,2974.28,-1838.78,-17618.58,853.82,11505.46,-3343.06,86.29,13320566.46,-3256.77,13317309.69
958,13345597.18,3364.67,2942.44,-1825.69,-17612.07,857.84,11484.36,-3365.73,84.93,13344808.74,-3280.8,13341527.94
959,13318051.3,3325.86,2932.41,-1818.51,-17605.27,871.18,11478.0,-3326.79,82.98,13317234.98,-3243.81,13313991.17
960,13326691.01,3425.03,2942.26,-1847.26,-17560.75,851.28,11487.17,-3349.43,85.2,13325988.75,-3264.23,13322724.52
961,13308353.14,3399.4,2942.5,-1824.26,-17637.03,833.31,11559.99,-3357.56,86.23,13307627.04,-3271.33,13304355.71
962,13273785.17,3488.91,2958.39,-1822.16,-17589.97,858.37,11535.02,-3389.05,85.43,13273213.71,-3303.62,13269910.09
963,13345536.27,3445.85,2918.58,-1831.68,-17561.69,858.01,11525.7,-3387.37,85.33,13344891.05,-3302.04,13341589.01
964,13254026.82,3369.39,2954.12,-1834.56,-17634.81,879.87,11587.22,-3391.16,86.76,13253348.03,-3304.4,13250043.63
965,13209756.1,3359.72,2964.48,-1799.76,-17585.22,862.24,11493.72,-3390.1,84.6,13209051.28,-3305.5,13205745.78
966,13247654.17,3203.07,2952.06,-1803.55,-17657.21,849.06,11563.22,-3361.05,85.61,13246760.81,-3275.45,13243485.36
967,13295110.2,3330.61,2966.45,-1804.13,-17497.44,845.29,11473.21,-3425.12,86.41,13294424.2,-3338.71,13291085.49
968,13256785.47,3236.04,2940.71,-1854.86,-17530.83,863.42,11529.59,-3400.78,84.39,13255969.54,-3316.39,13252653.15
969,13241367.92,3257.42,2945.38,-1802.85,-17590.8,857.96,11513.57,-3368.77,86.57,13240548.6,-3282.2,13237266.4
970,13207846.71,3255.99,2980.06,-1835.66,-17499.72,848.02,11494.5,-3410.32,86.8,13207089.9,-3323.52,13203766.38
971,13278503.34,3466.01,2944.88,-1827.36,-17537.74,872.23,11499.57,-3352.71,85.43,13277920.92,-3267.28,13274653.64
972,13348198.93,3361.77,2980.27,-1806.76,-17591.61,863.7,11483.21,-3342.59,84.08,13347489.51,-3258.51,13344231.0
973,13296810.22,3245.26,2938.56,-1846.89,-17483.74,862.94,11518.08,-3434.78,86.33,13296044.41,-3348.45,13292695.97
974,13242414.45,3248.53,2922.81,-1824.95,-17541.8,864.24,11574.69,-3456.03,85.16,13241657.99,-3370.87,13238287.12
975,13315085.37,3544.68,2921.35,-1805.15,-17569.16,854.01,11521.22,-3403.48,87.58,13314552.31,-3315.9,13311236.41
976,13294827.33,3254.49,2919.21,-1820.41,-17505.34,855.04,11503.81,-3417.23,85.41,13294034.14,-3331.82,13290702.32
977,13292264.89,3416.81,2935.56,-1846.31,-17560.45,855.96,11508.93,-3380.46,85.68,13291575.4,-3294.78,13288280.62
978,13268697.13,3242.84,2940.91,-1820.11,-17553.74,854.9,11467.58,-3377.5,85.68,13267829.5,-3291.82,13264537.68
979,13285110.27,3299.47,2909.19,-1831.8,-17535.45,867.52,11524.41,-3412.07,86.11,13284343.61,-3325.96,13281017.65
980,13237323.9,3142.04,2936.01,-1816.23,-17536.19,845.03,11493.2,-3389.98,86.65,13236387.76,-3303.33,13233084.42
981,13289973.85,3205.43,2913.49,-1812.98,-17513.67,850.13,11474.35,-3392.09,86.71,13289090.61,-3305.38,13285785.23
982,13237252.4,3139.6,2962.74,-1866.28,-17529.94,870.59,11536.37,-3395.75,84.81,13236365.48,-3310.94,13233054.54
983,13231051.33,3457.16,2967.53,-1827.95,-17551.59,850.94,11526.15,-3424.58,86.34,13230473.58,-3338.24,13227135.34
984,13278836.18,3314.4,2967.07,-1833.53,-17477.27,870.17,11517.15,-3467.13,85.73,13278194.18,-3381.4,13274812.78
985,13256526.66,3315.24,2906.72,-1818.41,-17460.29,846.88,11475.27,-3468.68,86.2,13255792.06,-3382.47,13252409.59
986,13272414.72,3341.13,2942.62,-1843.07,-17386.5,837.84,11472.96,-3492.78,86.75,13271779.69,-3406.03,13268373.66
987,13261639.59,3176.51,2934.0,-1850.28,-17495.37,880.06,11513.73,-3414.06,85.71,13260798.24,-3328.35,13257469.89
988,13172186.18,3335.44,2941.32,-1837.09,-17449.93,849.56,11492.65,-3441.62,87.05,13171518.13,-3354.56,13168163.57
989,13257026.66,3205.95,2939.81,-1861.45,-17606.05,855.66,11503.14,-3325.38,85.38,13256063.71,-3240.0,13252823.71
990,13243552.64,3352.93,2944.14,-1838.29,-17417.82,871.27,11447.97,-3442.26,85.15,13242912.83,-3357.11,13239555.72
991,13274578.17,3278.12,2927.49,-1851.31,-17525.79,856.54,11465.12,-3366.37,84.3,13273728.33,-3282.07,13270446.26
992,13281249.75,3351.77,2984.42,-1854.59,-17532.77,850.57,11464.43,-3318.62,84.04,13280513.58,-3234.58,13277279.0
993,13311286.75,3505.41,2924.14,-1826.39,-17432.45,840.25,11459.91,-3403.27,84.72,13310757.62,-3318.55,13307439.07
994,13336968.58,3321.69,2961.01,-1819.68,-17487.36,860.02,11475.22,-3380.81,86.51,13336279.47,-3294.3,13332985.18
995,13302831.25,3473.19,2953.52,-1816.12,-17517.48,858.9,11490.09,-3386.14,85.75,13302273.35,-3300.39,13298972.96
996,13351017.21,3170.4,2970.31,-1840.82,-17449.65,828.69,11506.45,-3476.54,86.52,13350202.58,-3390.02,13346812.56
997,13224150.92,3271.77,2949.63,-1806.47,-17514.8,876.43,11488.73,-3384.28,85.98,13223416.22,-3298.3,13220117.92
998,13276966.88,3288.58,2939.54,-1796.68,-17543.24,847.62,11475.83,-3370.96,87.78,13276178.54,-3283.18,13272895.36
999,13158662.33,3511.75,2991.83,-1836.0,-17454.5,850.26,11483.98,-3394.4,85.21,13158209.65,-3309.19,13154900.46
1000,13124808.96,3489.74,2975.67,-1824.04,-17463.57,861.73,11500.71,-3430.51,85.98,13124349.2,-3344.53,13121004.67
1001,13124261.3,3364.73,2976.6,-1816.24,-17496.57,848.03,11487.71,-3408.85,86.98,13123625.56,-3321.87,13120303.7
1002,13096489.55,3665.58,2985.58,-1815.03,-17363.64,836.38,11418.02,-3479.88,86.35,13096216.43,-3393.53,13092822.9
1003,13187080.85,3430.32,2995.98,-1835.21,-17573.97,853.03,11484.04,-3347.27,84.77,13186435.04,-3262.5,13183172.54
1004,13142298.09,3551.92,2969.79,-1840.52,-17521.24,877.38,11442.09,-3335.64,84.22,13141777.5,-3251.42,13138526.09
1005,13085400.07,3637.54,2963.98,-1832.59,-17557.78,856.57,11474.37,-3355.37,85.28,13084942.17,-3270.09,13081672.08
1006,13098053.09,3830.68,2971.78,-1821.27,-17585.91,858.11,11473.09,-3336.27,85.71,13097779.57,-3250.56,13094529.01
1007,13140678.27,3869.63,2941.49,-1837.0,-17421.72,839.62,11425.36,-3432.35,86.87,13140495.65,-3345.49,13137150.16
1008,13148812.36,3578.28,2956.06,-1824.37,-17479.03,854.37,11418.58,-3385.3,85.09,13148316.25,-3300.21,13145016.04
1009,13206331.76,3426.35,2928.17,-1842.72,-17374.74,845.01,11442.68,-3446.38,86.46,13205756.51,-3359.92,13202396.59
1010,13196389.69,3611.21,2951.02,-1805.48,-17529.65,867.42,11455.29,-3377.57,85.44,13195939.5,-3292.13,13192647.38
1011,13314553.09,3633.45,2969.02,-1802.58,-17476.74,821.52,11464.85,-3427.27,87.16,13314162.61,-3340.11,13310822.51
1012,13366439.51,3263.08,2996.07,-1830.76,-17423.56,844.02,11421.33,-3433.93,85.64,13365709.69,-3348.28,13362361.41
1013,13309144.18,3321.61,2943.0,-1833.98,-17475.86,854.92,11454.79,-3411.06,85.97,13308408.68,-3325.09,13305083.59
1014,13276833.61,3403.0,2937.61,-1848.81,-17427.53,846.21,11430.55,-3434.15,86.69,13276174.63,-3347.46,13272827.18
1015,13258009.92,3291.19,2968.56,-1857.2,-17465.98,837.37,11465.03,-3445.74,86.42,13257248.9,-3359.32,13253889.58
1016,13276490.29,3234.25,2948.06,-1836.37,-17551.62,853.69,11475.23,-3372.58,85.02,13275613.52,-3287.56,13272325.96
1017,13329602.27,3220.4,2992.55,-1833.79,-17591.31,832.26,11474.28,-3323.78,86.34,13328696.67,-3237.44,13325459.23
1018,13356514.11,3174.66,2980.32,-1820.66,-17611.75,853.32,11515.63,-3365.63,86.49,13355605.63,-3279.14,13352326.49
1019,13346476.23,3255.78,2957.44,-1831.82,-17487.08,842.59,11460.89,-3406.65,85.02,13345674.02,-3321.63,13342352.39
1020,13330256.29,3233.2,2926.05,-1830.69,-17554.25,868.26,11489.09,-3367.0,84.85,13329387.95,-3282.15,13326105.8
1021,13297590.71,3324.75,2983.81,-1817.8,-17623.01,815.91,11482.11,-3319.41,86.01,13296756.48,-3233.4,13293523.08
1022,13254124.83,3277.48,2964.44,-1839.8,-17519.85,844.36,11443.08,-3337.52,85.3,13253294.55,-3252.21,13250042.34
1023,13303397.43,3223.38,2943.4,-1828.23,-17542.89,854.04,11440.08,-3354.07,84.31,13302487.21,-3269.76,13299217.44
1024,13331580.53,3264.32,2948.41,-1843.75,-17587.77,839.9,11434.61,-3281.89,85.99,13330636.27,-3195.91,13327440.36
1025,13289575.5,3433.19,2952.51,-1813.09,-17566.26,862.74,11497.1,-3383.2,85.9,13288941.7,-3297.3,13285644.39
1026,13294576.3,3369.94,2940.53,-1824.36,-17366.31,854.41,11481.71,-3493.43,88.08,13294032.21,-3405.34,13290626.87
1027,13225051.84,3621.41,2934.79,-1835.89,-17394.19,838.47,11432.02,-3462.83,88.08,13224648.44,-3374.75,13221273.7
1028,13238367.71,3370.37,2967.28,-1841.8,-17419.22,828.76,11474.02,-3469.87,86.69,13237747.12,-3383.17,13234363.94
1029,13249560.44,3336.9,2940.27,-1834.68,-17454.06,852.29,11465.91,-3426.66,86.01,13248867.08,-3340.65,13245526.43
1030,13262566.87,3408.95,2993.66,-1839.43,-17439.9,869.79,11471.22,-3424.48,85.67,13262031.16,-3338.81,13258692.35
1031,13252001.16,3267.54,2937.36,-1823.12,-17363.96,868.17,11441.28,-3471.32,86.03,13251328.43,-3385.29,13247943.14
1032,13295778.31,3562.23,2951.15,-1799.51,-17385.58,857.78,11369.37,-3453.54,88.32,13295333.75,-3365.22,13291968.53
1033,13258105.0,3394.79,2947.58,-1850.31,-17332.75,850.31,11383.93,-3465.98,87.33,13257498.55,-3378.65,13254119.9
1034,13293597.45,3459.83,2950.18,-1827.01,-17362.26,861.41,11423.98,-3465.63,87.12,13293103.58,-3378.5,13289725.08
1035,13186115.58,3254.95,2945.19,-1849.94,-17492.87,846.61,11431.59,-3383.68,86.2,13185251.12,-3297.48,13181953.64
1036,13252153.23,3337.02,2917.06,-1811.77,-17455.16,872.21,11415.04,-3400.74,85.04,13251427.65,-3315.71,13248111.94
1037,13305878.68,3240.63,2951.36,-1859.18,-17434.26,843.81,11447.11,-3439.0,86.96,13305068.15,-3352.04,13301716.11
1038,13269651.07,3353.23,2925.72,-1862.04,-17390.02,846.13,11402.71,-3440.22,83.81,13268926.78,-3356.4,13265570.38
1039,13238347.5,3384.03,2932.72,-1836.87,-17394.58,843.3,11434.49,-3459.35,87.12,13237710.59,-3372.23,13234338.36
1040,13254717.88,3590.98,2958.21,-1845.26,-17373.02,843.82,11442.09,-3476.83,86.55,13254334.71,-3390.28,13250944.43
1041,13220031.48,3350.68,2929.44,-1822.52,-17477.18,855.56,11470.65,-3405.9,83.15,13219338.11,-3322.76,13216015.36
1042,13314161.17,3291.08,2921.63,-1837.03,-17383.92,872.68,11480.2,-3480.42,84.96,13313505.82,-3395.46,13310110.36
1043,13295107.52,3261.87,2930.1,-1801.53,-17422.87,844.64,11445.79,-3454.51,86.49,13294365.52,-3368.02,13290997.5
1044,13333384.03,3431.26,2928.76,-1801.96,-17489.51,853.73,11458.32,-3403.11,86.77,13332764.64,-3316.35,13329448.29
1045,13303839.34,3285.86,2983.65,-1834.13,-17506.13,843.01,11442.21,-3384.96,84.57,13303053.81,-3300.39,13299753.42
1046,13276727.71,3438.64,2950.08,-1839.4,-17464.2,853.92,11467.66,-3425.86,85.27,13276134.4,-3340.59,13272793.81
1047,13262442.94,3475.49,2993.16,-1852.05,-17452.04,836.43,11438.09,-3413.73,84.55,13261882.03,-3329.17,13258552.86
1048,13193848.63,3385.97,2973.44,-1845.98,-17430.67,858.89,11480.89,-3423.89,84.96,13193271.17,-3338.93,13189932.24
1049,13154692.49,3509.49,2948.18,-1817.55,-17448.45,865.6,11439.95,-3437.79,88.29,13154189.71,-3349.5,13150840.21
1050,13185552.55,3533.13,2988.66,-1808.61,-17537.51,853.49,11457.13,-3371.79,86.33,13185038.84,-3285.46,13181753.38
1051,13180438.71,3557.18,2968.07,-1817.83,-17482.84,849.57,11501.39,-3467.67,87.96,13180014.24,-3379.72,13176634.53
1052,13290644.89,3558.9,2957.42,-1835.74,-17517.59,845.5,11455.67,-3378.23,86.6,13290109.06,-3291.62,13286817.43
1053,13290809.58,3298.59,2958.91,-1823.2,-17498.75,855.75,11507.05,-3468.47,86.17,13290107.94,-3382.3,13286725.63
1054,13358960.9,3337.74,2961.6,-1821.43,-17455.5,836.48,11432.66,-3456.12,87.59,13358252.44,-3368.52,13354883.92
1055,13166437.94,3460.1,2973.04,-1862.78,-17371.59,864.48,11492.01,-3511.01,86.46,13165993.2,-3424.55,13162568.64
1056,13164541.14,3824.85,2977.15,-1832.78,-17517.62,868.95,11508.19,-3437.73,86.37,13164369.88,-3351.37,13161018.52
1057,13187137.34,3462.8,3006.98,-1832.32,-17421.31,852.52,11519.07,-3541.27,87.03,13186725.08,-3454.25,13183270.83
1058,13242403.24,3371.09,2953.82,-1796.5,-17502.38,857.1,11489.62,-3421.83,86.33,13241775.99,-3335.5,13238440.49
1059,13281810.14,3213.23,2954.08,-1818.19,-17585.06,844.79,11506.1,-3367.07,85.14,13280925.08,-3281.94,13277643.14
1060,13233559.09,3263.23,2949.96,-1851.53,-17543.8,858.18,11535.94,-3408.96,86.82,13232771.07,-3322.14,13229448.93
1061,13282394.04,3389.48,2950.5,-1830.02,-17511.24,856.52,11490.78,-3408.33,85.81,13281740.06,-3322.53,13278417.54
1062,13347722.17,3306.76,2966.04,-1836.88,-17495.44,867.57,11527.56,-3461.17,86.26,13347057.78,-3374.92,13343682.86
1063,13332186.91,3265.64,2965.23,-1824.47,-17500.23,864.52,11482.92,-3411.45,86.08,13331440.53,-3325.37,13328115.16
1064,13242657.77,3512.64,2948.98,-1885.07,-17395.7,863.34,11488.48,-3490.48,87.32,13242190.44,-3403.17,13238787.28
1065,13335123.01,3237.93,2953.19,-1858.91,-17477.66,844.89,11501.01,-3441.67,86.78,13334323.45,-3354.89,13330968.56
1066,13305465.94,3229.61,2967.01,-1836.59,-17475.82,850.21,11467.08,-3456.97,85.26,13304667.44,-3371.71,13301295.73
1067,13336825.77,3164.44,3014.49,-1858.53,-17569.54,855.57,11476.1,-3376.33,83.52,13335908.31,-3292.81,13332615.49
1068,13348970.5,3312.27,2935.1,-1852.98,-17581.15,887.18,11528.39,-3383.52,84.04,13348199.31,-3299.48,13344899.83
1069,13342751.06,3327.5,2918.57,-1835.81,-17593.68,856.54,11555.38,-3389.27,85.2,13341979.57,-3304.08,13338675.49
1070,13198350.55,3480.42,2977.5,-1841.62,-17516.03,874.62,11528.03,-3410.39,86.88,13197853.48,-3323.52,13194529.96
1071,13191712.1,3475.87,2984.53,-1868.35,-17408.96,861.83,11501.73,-3473.16,85.96,13191258.76,-3387.2,13187871.56
1072,13268113.01,3288.2,2970.13,-1826.91,-17463.21,870.27,11539.62,-3485.85,85.62,13267491.1,-3400.23,13264090.87
1073,13138263.71,3483.63,2934.29,-1845.46,-17362.84,851.25,11514.58,-3569.68,85.24,13137839.16,-3484.44,13134354.72
1074,13155699.39,3443.57,2955.21,-1852.76,-17281.13,829.68,11473.27,-3570.07,86.01,13155267.24,-3484.05,13151783.19
1075,13241915.21,3447.52,2950.51,-1835.41,-17415.03,861.94,11498.11,-3497.44,86.68,13241422.84,-3410.76,13238012.09
1076,13166250.55,3625.94,2928.06,-1840.33,-17456.02,860.17,11544.67,-3486.64,84.92,13165913.03,-3401.72,13162511.32
1077,13208126.5,3473.39,2955.21,-1810.64,-17443.59,863.98,11529.48,-3529.08,87.0,13207694.33,-3442.08,13204252.25
1078,13158192.47,3579.35,2923.13,-1820.41,-17361.28,846.62,11497.22,-3511.2,85.26,13157857.1,-3425.94,13154431.16
1079,13130740.94,3553.24,2973.41,-1815.84,-17355.44,835.68,11491.49,-3522.41,86.55,13130423.48,-3435.86,13126987.62
1080,13138171.92,3493.61,3001.12,-1862.03,-17341.32,843.12,11476.11,-3527.44,86.48,13137782.53,-3440.96,13134341.57
1081,13119939.06,3572.25,2948.85,-1827.98,-17361.64,863.92,11514.65,-3558.68,87.42,13119649.11,-3471.25,13116177.86
1082,13075596.39,3591.54,2912.91,-1832.67,-17333.02,851.14,11453.34,-3522.42,86.72,13075239.64,-3435.7,13071803.93
1083,13081193.4,3622.07,2985.52,-1839.77,-17363.61,847.79,11483.45,-3519.65,85.37,13080928.84,-3434.29,13077494.55
1084,13141027.75,3710.17,2968.98,-1830.75,-17346.0,871.75,11485.88,-3539.59,88.18,13140887.78,-3451.41,13137436.37
1085,13173432.26,3441.9,2973.55,-1848.5,-17308.23,888.69,11494.02,-3553.05,87.13,13173073.69,-3465.92,13169607.76
1086,13179282.82,3611.83,2942.57,-1841.5,-17417.84,830.76,11471.17,-3475.52,86.96,13178879.81,-3388.57,13175491.25
1087,13175818.02,3608.81,2956.2,-1838.13,-17448.17,835.15,11480.25,-3445.12,86.5,13175412.12,-3358.61,13172053.51
1088,13234148.18,3543.33,2978.75,-1818.25,-17486.54,846.35,11483.75,-3424.54,86.5,13233695.57,-3338.04,13230357.53
1089,13172714.22,3515.16,2950.18,-1778.05,-17472.88,850.38,11511.56,-3481.94,87.64,13172290.56,-3394.31,13168896.26
1090,13228441.3,3592.89,2957.3,-1835.95,-17308.34,845.55,11435.47,-3538.66,86.53,13228128.23,-3452.13,13224676.1
1091,13135093.21,3620.97,2945.85,-1842.83,-17390.42,842.32,11498.54,-3493.77,86.74,13134767.63,-3407.02,13131360.61
1092,13190618.34,3579.98,2984.39,-1879.28,-17430.73,860.57,11502.19,-3481.38,85.38,13190235.45,-3396.0,13186839.45
1093,13146145.27,3452.97,2968.01,-1876.49,-17397.05,836.73,11513.36,-3479.12,83.44,13145642.8,-3395.68,13142247.12
1094,13097748.49,3541.79,2965.59,-1875.23,-17331.15,857.6,11490.74,-3507.7,85.86,13097397.82,-3421.84,13093975.98
1095,13134919.5,3706.47,2930.41,-1818.23,-17395.81,849.49,11490.01,-3539.18,86.74,13134681.83,-3452.44,13131229.39
1096,13148971.88,3676.73,2950.5,-1855.88,-17435.77,832.72,11470.19,-3443.81,83.86,13148610.38,-3359.95,13145250.43
1097,13186187.25,3571.12,2987.84,-1852.23,-17455.14,849.28,11486.35,-3457.17,84.41,13185774.47,-3372.76,13182401.71
1098,13200656.43,3588.75,2948.9,-1852.94,-17419.71,845.15,11470.26,-3479.63,85.11,13200236.86,-3394.53,13196842.33
1099,13109596.3,3681.44,2947.97,-1845.56,-17464.16,897.0,11523.72,-3476.33,84.53,13109336.7,-3391.81,13105944.9
1100,13153680.4,3518.18,2967.55,-1868.33,-17416.49,866.05,11438.64,-3430.21,85.2,13153186.0,-3345.01,13149840.99
1101,13160394.78,3384.79,2986.55,-1854.34,-17511.21,863.13,11493.95,-3411.49,85.59,13159757.65,-3325.9,13156431.75
1102,13120473.1,3533.69,2946.52,-1867.8,-17364.67,857.61,11435.74,-3471.89,84.46,13120014.2,-3387.43,13116626.78
1103,13118174.22,3691.42,2967.46,-1825.98,-17420.89,839.45,11450.65,-3466.26,85.01,13117876.33,-3381.24,13114495.09
1104,13154045.69,3429.54,2984.55,-1820.39,-17565.3,831.5,11489.8,-3375.49,85.66,13153395.38,-3289.83,13150105.55
1105,13078056.27,3484.09,2937.12,-1807.17,-17543.79,863.96,11528.59,-3395.81,85.32,13077519.06,-3310.49,13074208.57
1106,13150901.95,3516.2,2957.2,-1814.56,-17449.4,845.59,11476.34,-3437.35,86.12,13150433.32,-3351.23,13147082.09
1107,13068078.03,3761.32,2949.98,-1826.19,-17396.98,831.29,11447.54,-3483.01,85.71,13067844.99,-3397.3,13064447.69
1108,13053798.73,3577.51,2946.83,-1873.29,-17427.27,839.51,11471.5,-3436.29,84.7,13053333.52,-3351.59,13049981.93
1109,13131952.41,3551.88,2986.8,-1829.0,-17437.45,862.47,11457.65,-3467.81,83.61,13131544.76,-3384.19,13128160.57
1110,13050782.13,3734.73,2936.35,-1864.31,-17486.06,843.52,11451.71,-3390.7,84.31,13050398.07,-3306.39,13047091.68
1111,13055345.01,3831.59,2952.72,-1862.65,-17454.9,841.4,11457.24,-3393.65,84.29,13055110.4,-3309.36,13051801.03
1112,13106025.15,3660.5,2974.24,-1830.32,-17527.41,855.98,11525.65,-3385.45,85.45,13105683.79,-3299.99,13102383.79
1113,13096499.09,3631.35,2928.55,-1856.64,-17511.9,858.39,11513.93,-3392.37,82.41,13096062.77,-3309.96,13092752.81
1114,13050689.8,3608.28,2955.08,-1855.52,-17458.2,868.45,11475.55,-3412.96,84.52,13050283.44,-3328.44,13046955.0
1115,13124287.98,3510.1,2947.48,-1857.66,-17495.44,855.15,11497.0,-3406.45,86.65,13123744.6,-3319.79,13120424.8
1116,13113139.72,3595.62,2941.23,-1860.28,-17416.25,830.7,11451.46,-3441.73,85.14,13112682.21,-3356.59,13109325.61
1117,13094866.12,3665.84,2934.05,-1843.73,-17487.76,862.03,11479.84,-3420.62,85.86,13094476.39,-3334.77,13091141.63
1118,13088277.99,3575.06,2984.03,-1840.6,-17401.56,845.59,11469.04,-3463.83,85.64,13087909.55,-3378.19,13084531.36
1119,13104174.99,3677.83,2993.37,-1818.28,-17387.36,859.76,11484.4,-3522.38,86.84,13103984.7,-3435.54,13100549.16
1120,13171785.84,3591.59,2945.93,-1835.69,-17431.42,858.67,11517.29,-3471.58,86.47,13171432.21,-3385.11,13168047.1
1121,13063206.76,3487.33,2975.1,-1832.06,-17450.05,851.62,11505.78,-3476.5,86.16,13062744.48,-3390.34,13059354.14
1122,13124396.76,3484.17,2973.7,-1851.74,-17384.61,847.69,11428.63,-3456.11,85.49,13123894.6,-3370.62,13120523.97
1123,13199209.23,3431.29,2982.33,-1847.77,-17535.67,855.6,11500.69,-3396.33,85.83,13198595.7,-3310.5,13195285.2
1124,13225971.07,3380.95,2942.54,-1839.01,-17565.18,847.9,11493.99,-3356.22,84.89,13225232.25,-3271.34,13221960.92
1125,13220853.8,3482.81,2961.03,-1842.98,-17528.28,842.78,11551.25,-3418.07,86.37,13220320.39,-3331.7,13216988.7
1126,13225456.48,3518.05,2926.53,-1841.94,-17560.79,866.81,11515.5,-3395.91,85.46,13224880.64,-3310.45,13221570.19
1127,13182415.53,3502.85,2890.69,-1857.64,-17528.22,867.14,11504.46,-3381.01,84.69,13181794.8,-3296.32,13178498.47
1128,13215153.41,3505.16,2959.99,-1828.65,-17552.05,841.11,11488.1,-3362.84,84.32,13214567.06,-3278.51,13211288.55
1129,13188530.67,3411.76,2945.58,-1835.21,-17620.11,855.22,11580.36,-3406.38,84.71,13187868.27,-3321.67,13184546.6
1130,13219369.69,3442.27,2958.53,-1856.57,-17547.75,841.51,11485.76,-3360.01,85.13,13218693.44,-3274.89,13215418.55
1131,13162807.2,3389.44,2968.32,-1815.84,-17534.09,841.93,11487.71,-3386.74,85.16,13162144.68,-3301.58,13158843.1
1132,13193484.97,3312.08,2974.0,-1841.62,-17582.36,863.13,11539.92,-3366.9,85.9,13192750.11,-3281.0,13189469.11
1133,13173185.12,3425.13,2944.38,-1817.54,-17503.71,861.0,11501.14,-3424.45,86.98,13172595.53,-3337.47,13169258.06
1134,13145835.72,3579.68,2956.31,-1854.56,-17604.63,860.32,11543.56,-3363.56,84.67,13145316.41,-3278.89,13142037.51
1135,13060416.06,3743.78,2965.32,-1866.16,-17517.82,842.45,11551.09,-3457.95,86.43,13060134.72,-3371.52,13056763.2
1136,13113799.68,3483.52,2975.16,-1836.32,-17517.2,875.61,11550.34,-3450.17,83.75,13113330.8,-3366.43,13109964.37
1137,13091659.16,3564.19,2981.45,-1846.91,-17459.35,839.81,11491.85,-3432.1,84.14,13091230.2,-3347.96,13087882.24
1138,12994408.41,3609.27,2986.5,-1843.29,-17456.18,852.36,11489.06,-3448.43,86.09,12994046.13,-3362.34,12990683.79
1139,13101562.83,3619.94,2955.65,-1864.27,-17435.45,848.11,11482.84,-3472.52,84.99,13101169.66,-3387.53,13097782.13
1140,13010259.78,3682.18,2944.88,-1824.86,-17478.54,843.19,11489.27,-3439.82,86.3,13009915.91,-3353.51,13006562.39
1141,13032341.68,3671.61,2977.36,-1833.11,-17482.84,858.44,11516.83,-3424.93,84.96,13032049.96,-3339.96,13028710.0
1142,12995321.13,3835.13,2945.83,-1839.51,-17601.75,853.89,11581.86,-3357.86,82.83,12995096.58,-3275.03,12991821.55
1143,13082841.52,3823.9,2962.9,-1810.29,-17645.36,861.52,11584.41,-3349.64,85.46,13082618.61,-3264.18,13079354.43
1144,13017199.12,3690.78,2943.66,-1824.3,-17595.08,845.75,11527.69,-3372.02,83.91,13016787.62,-3288.11,13013499.51
1145,12995522.62,3650.32,2972.92,-1820.55,-17566.5,867.33,11538.76,-3407.76,86.44,12995164.9,-3321.32,12991843.58
1146,13027861.51,3594.8,2952.64,-1844.98,-17455.31,838.84,11484.23,-3428.07,84.72,13027431.74,-3343.35,13024088.38
1147,13056878.29,3821.35,2959.6,-1848.55,-17528.52,856.69,11547.3,-3441.3,86.45,13056686.15,-3354.85,13053331.3
1148,13042949.29,3582.06,2958.99,-1843.73,-17490.78,860.69,11573.14,-3448.36,84.0,13042589.65,-3364.36,13039225.28
1149,13094066.33,3679.15,2936.21,-1837.4,-17405.18,854.97,11438.26,-3464.88,87.13,13093732.34,-3377.75,13090354.59
1150,13063772.35,3692.98,2964.87,-1846.24,-17498.7,865.68,11491.59,-3436.57,84.93,13063442.52,-3351.64,13060090.88
1151,13038383.28,3578.74,2971.72,-1842.59,-17436.22,833.62,11488.59,-3462.28,85.57,13037977.13,-3376.7,13034600.43
1152,13020889.05,3545.78,2993.17,-1880.99,-17415.63,852.51,11510.45,-3475.14,84.62,13020494.34,-3390.52,13017103.82
1153,13137146.27,3778.13,2950.73,-1864.72,-17407.96,857.88,11480.17,-3454.41,85.35,13136940.5,-3369.06,13133571.43
1154,13042236.86,3648.39,2972.55,-1818.8,-17560.5,856.04,11558.57,-3402.79,85.42,13041893.11,-3317.37,13038575.73
1155,13021493.99,3800.16,2950.98,-1837.22,-17465.54,850.51,11523.97,-3476.14,86.1,13021316.84,-3390.04,13017926.8
1156,13007172.43,3631.91,2986.11,-1869.56,-17459.5,851.41,11507.13,-3470.82,85.69,13006819.95,-3385.13,13003434.82
1157,13032140.52,3628.69,2952.78,-1850.19,-17476.87,850.36,11498.0,-3423.59,86.02,13031743.29,-3337.57,13028405.72
1158,13055249.6,3688.09,2958.65,-1861.81,-17449.42,866.68,11513.85,-3446.63,86.59,13054965.64,-3360.03,13051605.6
1159,13019544.74,3594.27,2957.89,-1843.3,-17487.16,844.32,11509.36,-3438.5,86.22,13019120.12,-3352.29,13015767.83
1160,13026330.77,3687.17,2955.25,-1881.36,-17443.3,849.08,11472.23,-3406.33,85.87,13025969.85,-3320.46,13022649.39
1161,13087750.48,3683.42,2936.46,-1848.44,-17479.57,852.4,11516.13,-3438.49,86.46,13087410.87,-3352.03,13084058.84
1162,13101576.76,3755.65,2955.05,-1864.28,-17419.57,879.05,11509.59,-3472.71,86.37,13101392.25,-3386.33,13098005.92
1163,13049695.22,3582.08,2971.03,-1860.92,-17423.14,840.96,11464.36,-3432.98,85.7,13049269.58,-3347.28,13045922.3
1164,13098723.11,3618.53,2933.85,-1853.06,-17415.85,860.06,11447.66,-3440.1,86.52,13098314.29,-3353.59,13094960.71
1165,13139168.76,3477.9,2981.08,-1841.5,-17439.28,854.2,11505.69,-3437.72,86.15,13138706.84,-3351.56,13135355.28
1166,13110213.2,3693.27,2965.6,-1830.79,-17397.33,863.36,11478.98,-3487.95,86.91,13109986.28,-3401.05,13106585.24
1167,13051648.29,3615.94,2941.09,-1864.62,-17402.1,841.14,11481.03,-3465.69,85.85,13051260.78,-3379.84,13047880.94
1168,13027171.27,3523.11,2967.84,-1818.8,-17392.04,848.49,11534.76,-3531.76,87.04,13026834.65,-3444.71,13023389.94
1169,13114075.86,3542.74,2955.4,-1828.94,-17459.76,859.05,11545.14,-3491.25,86.23,13113689.47,-3405.02,13110284.45
1170,13103947.03,3535.76,2958.25,-1828.36,-17390.59,841.83,11557.37,-3552.62,86.29,13103621.29,-3466.33,13100154.96
1171,13106171.2,3728.56,2956.54,-1832.0,-17424.06,848.59,11504.26,-3482.5,86.33,13105953.09,-3396.16,13102556.93
1172,13043823.14,3535.75,2977.27,-1863.31,-17411.36,831.98,11511.42,-3513.43,86.0,13043404.89,-3427.43,13039977.46
1173,13088109.1,3564.28,2970.93,-1845.43,-17481.95,869.44,11573.4,-3466.93,86.67,13087759.76,-3380.26,13084379.5
1174,13085840.42,3641.36,2939.53,-1848.08,-17346.37,858.06,11485.27,-3513.53,85.29,13085570.17,-3428.24,13082141.93
1175,13104560.52,3504.44,2981.33,-1805.86,-17468.04,846.07,11493.31,-3449.71,87.75,13104111.78,-3361.96,13100749.81
1176,13115942.44,3537.21,2981.31,-1862.73,-17479.42,833.88,11503.33,-3459.98,86.11,13115456.01,-3373.87,13112082.14
1177,13052643.16,3502.39,2955.62,-1837.45,-17415.54,879.29,11569.17,-3520.12,85.61,13052296.64,-3434.51,13048862.13
1178,13132130.54,3358.14,2999.94,-1859.0,-17338.38,854.53,11519.64,-3551.07,84.61,13131665.4,-3466.46,13128198.95
1179,13050133.07,3764.65,2961.81,-1869.13,-17381.1,858.72,11529.96,-3485.48,84.05,13049997.98,-3401.42,13046596.56
1180,13021052.06,3752.06,2964.25,-1853.69,-17374.97,860.11,11445.84,-3483.88,83.46,13020845.67,-3400.43,13017445.24
1181,13078047.72,3547.24,2962.56,-1868.98,-17387.94,863.31,11546.13,-3533.11,84.19,13077710.04,-3448.92,13074261.12
1182,13128823.73,3560.41,2979.74,-1880.25,-17395.47,852.06,11553.96,-3528.48,85.57,13128494.17,-3442.91,13125051.26
1183,13130254.54,3490.89,2975.61,-1876.07,-17442.66,868.03,11555.49,-3488.88,83.82,13129825.82,-3405.06,13126420.76
1184,13034514.48,3586.62,2911.94,-1884.01,-17432.96,847.42,11497.63,-3436.59,84.35,13034041.12,-3352.24,13030688.88
1185,13127337.79,3560.74,2937.05,-1860.08,-17477.94,864.99,11575.78,-3465.82,83.7,13126938.34,-3382.12,13123556.22
1186,13090194.65,3592.18,2982.64,-1845.31,-17416.66,832.1,11517.79,-3470.38,82.6,13089857.39,-3387.78,13086469.61
1187,13123878.65,3479.0,2949.01,-1843.08,-17495.17,851.85,11529.98,-3437.88,83.04,13123350.24,-3354.83,13119995.4
1188,13164148.01,3428.17,2978.55,-1828.28,-17396.57,866.47,11531.71,-3533.95,86.61,13163728.07,-3447.34,13160280.72
1189,13265099.89,3292.42,2951.65,-1812.95,-17544.25,855.35,11556.31,-3453.9,86.37,13264398.43,-3367.53,13261030.9
1190,13233334.49,3420.03,2981.33,-1863.51,-17565.66,871.54,11548.09,-3375.45,84.04,13232726.31,-3291.41,13229434.9
1191,13222781.05,3495.8,2944.63,-1824.71,-17547.89,841.96,11503.75,-3390.92,85.7,13222194.59,-3305.22,13218889.37
1192,13262952.35,3407.91,2954.64,-1841.21,-17559.87,863.63,11541.13,-3363.09,85.99,13262318.58,-3277.1,13259041.48
1193,13238892.46,3262.66,2957.42,-1821.36,-17496.9,840.54,11501.73,-3427.82,86.33,13238136.55,-3341.49,13234795.05
1194,13130287.69,3451.8,2966.35,-1844.71,-17542.34,839.39,11462.78,-3358.85,85.67,13129620.96,-3273.18,13126347.78
1195,13047846.24,3461.38,2977.66,-1835.42,-17536.08,856.17,11461.59,-3345.82,84.45,13047231.53,-3261.37,13043970.17
1196,13142812.59,3725.19,2963.85,-1886.94,-17456.68,853.91,11493.3,-3426.81,84.16,13142505.21,-3342.66,13139162.55
1197,13096791.68,3534.18,2946.35,-1851.33,-17460.39,863.49,11482.49,-3449.94,83.17,13096306.46,-3366.76,13092939.69
1198,13163011.24,3535.62,2961.44,-1841.21,-17586.35,857.41,11556.48,-3378.84,84.32,13162494.63,-3294.52,13159200.11
1199,13196904.09,3464.42,2942.32,-1854.63,-17534.32,855.42,11509.96,-3393.94,84.49,13196287.27,-3309.45,13192977.82
1200,13164483.15,3463.72,2952.87,-1833.27,-17553.04,862.47,11539.49,-3410.43,83.12,13163915.38,-3327.32,13160588.06
1201,13200352.36,3384.43,2948.25,-1842.22,-17529.12,852.69,11557.12,-3432.53,84.03,13199723.51,-3348.5,13196375.0
1202,13193498.87,3454.76,2982.91,-1856.84,-17429.34,849.92,11528.44,-3489.24,85.7,13193028.72,-3403.54,13189625.18
1203,13167626.22,3528.6,2994.99,-1858.7,-17488.33,856.21,11555.09,-3451.98,83.56,13167214.08,-3368.42,13163845.66
1204,13160113.31,3584.11,2979.82,-1842.23,-17402.13,846.86,11503.15,-3486.47,86.69,13159782.91,-3399.78,13156383.13
1205,13142747.56,3363.5,2936.03,-1840.08,-17409.67,857.94,11517.64,-3495.06,85.14,13142172.93,-3409.92,13138763.01
1206,13191672.62,3539.17,2989.05,-1822.82,-17452.98,870.48,11562.63,-3503.01,86.85,13191358.15,-3416.16,13187941.99
1207,13219554.34,3597.82,2930.6,-1822.33,-17416.65,863.61,11546.55,-3484.1,87.38,13219253.94,-3396.73,13215857.21
1208,13193357.27,3471.8,3001.95,-1857.34,-17428.35,874.77,11523.84,-3474.39,86.69,13192943.94,-3387.71,13189556.23
1209,13215764.67,3430.66,2961.37,-1841.82,-17373.24,828.02,11471.8,-3513.31,85.58,13215241.46,-3427.73,13211813.73
1210,13229207.86,3541.85,2927.5,-1852.38,-17488.0,845.37,11527.6,-3464.27,86.1,13228709.8,-3378.17,13225331.63
1211,13148409.36,3401.34,2940.19,-1858.37,-17409.67,831.82,11514.23,-3490.46,85.6,13147828.89,-3404.86,13144424.03
1212,13232789.56,3436.84,2974.41,-1837.6,-17380.89,853.97,11498.69,-3517.12,85.64,13232334.98,-3431.49,13228903.49
1213,13215756.22,3342.27,3002.37,-1856.94,-17481.63,872.13,11554.32,-3477.86,86.17,13215188.74,-3391.69,13211797.05
1214,13101388.03,3587.7,2956.96,-1860.59,-17543.51,855.13,11553.59,-3396.23,85.13,13100937.32,-3311.1,13097626.22
1215,13087866.43,3412.01,2965.35,-1861.43,-17470.12,843.46,11513.88,-3437.26,85.47,13087269.59,-3351.79,13083917.8
1216,13032303.61,3597.11,2950.82,-1850.55,-17398.02,856.35,11490.32,-3493.12,86.88,13031949.64,-3406.23,13028543.4
1217,13158989.62,3541.04,2934.07,-1807.45,-17497.09,850.98,11460.79,-3409.93,84.39,13158471.97,-3325.54,13155146.43
1218,13124428.73,3543.05,2940.66,-1827.2,-17393.17,830.5,11490.74,-3497.56,86.79,13124013.32,-3410.77,13120602.55
1219,13018717.39,3533.62,2964.02,-1853.16,-17425.52,856.46,11505.29,-3462.03,83.5,13018298.1,-3378.54,13014919.56
1220,13011531.86,3601.31,2953.91,-1875.59,-17407.18,848.34,11482.02,-3433.33,85.6,13011134.67,-3347.74,13007786.94
1221,13002685.98,3554.6,2942.0,-1810.69,-17406.06,854.59,11494.76,-3502.64,89.16,13002315.19,-3413.48,12998901.7
1222,13023667.58,3563.22,2932.35,-1829.62,-17436.05,845.5,11509.13,-3459.4,84.99,13023252.11,-3374.41,13019877.7
1223,13008103.48,3579.43,2917.96,-1838.22,-17422.77,845.72,11501.01,-3484.01,85.43,13007686.61,-3398.58,13004288.03
1224,13080488.21,3547.8,2945.76,-1858.82,-17365.42,838.69,11485.48,-3522.87,87.29,13080081.7,-3435.58,13076646.12
1225,13081731.12,3475.31,2966.48,-1845.7,-17409.86,860.85,11542.78,-3523.56,87.34,13081320.99,-3436.22,13077884.76
1226,13019155.52,3605.65,2967.07,-1854.31,-17384.3,834.34,11527.59,-3548.67,88.44,13018851.56,-3460.22,13015391.33
1227,13016640.47,3556.83,2934.84,-1816.86,-17476.32,862.76,11573.23,-3478.95,86.49,13016274.95,-3392.45,13012882.5
1228,13045161.25,3604.09,2960.91,-1813.73,-17503.66,855.11,11536.38,-3422.19,86.02,13044800.36,-3336.17,13041464.19
1229,13117778.16,3508.42,2967.05,-1823.87,-17468.46,838.67,11486.72,-3413.17,86.63,13117286.7,-3326.54,13113960.16
1230,13136517.51,3493.63,2977.64,-1834.12,-17524.06,854.2,11565.81,-3448.71,85.6,13136050.62,-3363.11,13132687.51
1231,13054373.6,3516.44,2961.3,-1836.0,-17544.94,853.31,11530.15,-3399.5,85.88,13053853.87,-3313.62,13050540.25
1232,13120279.0,3657.36,2926.34,-1826.29,-17477.88,844.26,11532.0,-3474.97,85.33,13119934.79,-3389.64,13116545.15
1233,13022176.28,3556.62,2971.75,-1847.45,-17488.18,864.43,11492.67,-3425.48,85.23,13021726.13,-3340.24,13018385.89
1234,13089944.17,3483.75,2979.57,-1851.23,-17458.82,854.7,11514.6,-3436.99,87.39,13089466.74,-3349.59,13086117.15
1235,13065541.29,3652.75,2953.14,-1838.44,-17546.53,844.66,11522.91,-3433.55,86.42,13065129.78,-3347.13,13061782.65
1236,12982926.3,3628.3,2985.11,-1843.86,-17548.05,846.72,11469.67,-3390.11,86.2,12982464.19,-3303.91,12979160.28
1237,13058459.43,3519.38,2953.61,-1849.16,-17487.52,836.21,11493.75,-3412.53,84.66,13057925.7,-3327.87,13054597.83
1238,13087515.41,3592.78,2947.91,-1845.71,-17422.74,835.53,11472.64,-3448.52,86.46,13087095.82,-3362.06,13083733.77
1239,13163116.3,3593.71,2984.99,-1837.73,-17386.45,849.57,11443.98,-3475.1,85.1,13162764.37,-3390.0,13159374.37
1240,13197921.3,3488.59,2985.93,-1861.77,-17390.75,837.06,11463.29,-3492.37,84.5,13197443.64,-3407.87,13194035.77
1241,13198853.19,3539.88,2970.33,-1857.08,-17350.3,833.41,11463.13,-3528.12,85.93,13198452.55,-3442.18,13195010.37
1242,13211753.05,3507.08,2995.9,-1844.06,-17370.46,847.57,11500.48,-3552.93,86.53,13211389.55,-3466.4,13207923.15
1243,13219913.76,3444.72,3013.44,-1823.73,-17398.27,863.21,11519.39,-3529.76,85.42,13219532.52,-3444.34,13216088.18
1244,13163419.82,3541.66,2937.51,-1845.95,-17356.98,855.7,11503.04,-3533.47,84.86,13163054.82,-3448.6,13159606.21
1245,13120838.57,3681.9,2977.16,-1868.5,-17447.68,833.32,11524.58,-3501.03,83.93,13120539.35,-3417.1,13117122.25
1246,13174570.72,3506.74,2960.71,-1831.2,-17434.38,827.9,11441.22,-3475.91,84.73,13174041.71,-3391.18,13170650.53
1247,13141456.11,3546.5,2999.25,-1852.75,-17515.89,857.43,11499.83,-3422.07,83.63,13140990.49,-3338.44,13137652.05
1248,13044862.46,3720.85,3001.06,-1850.43,-17503.87,870.62,11503.24,-3440.25,83.8,13044603.92,-3356.45,13041247.47
1249,13135158.82,3603.44,2968.34,-1854.18,-17485.17,844.73,11506.24,-3425.54,82.47,13134742.21,-3343.07,13131399.13
1250,13253490.96,3655.31,3015.81,-1864.34,-17368.37,847.24,11467.29,-3511.88,85.3,13253243.9,-3426.58,13249817.32
1251,13183971.24,3743.62,2970.61,-1846.61,-17437.53,869.83,11553.77,-3539.69,84.99,13183824.93,-3454.7,13180370.24
1252,13139994.5,3661.24,2935.99,-1875.8,-17332.03,842.08,11503.16,-3546.22,84.79,13139729.15,-3461.43,13136267.71
1253,13108868.74,3601.01,2982.54,-1869.76,-17427.53,850.38,11472.38,-3460.55,85.19,13108477.77,-3375.36,13105102.41
1254,13242428.56,3307.09,2979.09,-1863.41,-17333.11,844.13,11448.09,-3564.92,84.07,13241810.44,-3480.85,13238329.59
1255,13220819.99,3435.82,2927.06,-1832.71,-17326.05,848.72,11469.25,-3548.35,85.62,13220342.06,-3462.73,13216879.33
1256,13206327.53,3548.51,2965.21,-1830.94,-17355.05,831.14,11457.94,-3568.33,84.64,13205944.35,-3483.68,13202460.67
1257,13262695.0,3490.73,2930.05,-1827.44,-17467.77,866.47,11488.65,-3483.38,85.71,13262175.7,-3397.68,13258778.02
1258,13264484.76,3407.15,2954.39,-1865.97,-17393.72,876.41,11451.91,-3494.3,84.53,13263914.94,-3409.78,13260505.17
1259,13227333.18,3454.96,2974.31,-1850.73,-17503.68,882.97,11554.3,-3460.44,85.2,13226845.31,-3375.24,13223470.07
1260,13235563.46,3673.64,2997.91,-1849.2,-17364.09,850.98,11467.24,-3522.42,83.74,13235339.95,-3438.68,13231901.27
1261,13193030.59,3557.2,3008.47,-1867.12,-17377.56,825.99,11462.66,-3487.22,85.95,13192640.23,-3401.27,13189238.97
1262,13160912.87,3636.49,3005.99,-1863.04,-17457.79,844.8,11519.99,-3481.97,83.72,13160599.3,-3398.25,13157201.05
1263,13120796.5,3710.95,3044.61,-1837.83,-17422.08,843.21,11486.33,-3499.18,84.39,13120621.69,-3414.78,13117206.9
1264,13135365.3,3661.86,2997.77,-1832.37,-17432.57,856.5,11493.69,-3490.92,84.68,13135110.19,-3406.24,13131703.95
1265,13156186.97,3485.49,2958.63,-1845.17,-17472.8,864.26,11480.02,-3442.82,84.72,13155657.38,-3358.1,13152299.29
1266,13109263.75,3670.84,2957.09,-1820.47,-17474.11,856.7,11489.21,-3464.37,85.45,13108943.01,-3378.92,13105564.09
1267,13153916.43,3553.96,2990.55,-1837.04,-17415.4,827.11,11459.95,-3493.92,84.97,13153495.56,-3408.95,13150086.61
1268,13119081.95,3612.37,2998.73,-1824.75,-17375.94,859.33,11470.89,-3513.08,84.91,13118822.58,-3428.17,13115394.42
1269,13158902.41,3587.47,3028.89,-1848.8,-17425.52,852.85,11469.17,-3453.07,84.94,13158566.48,-3368.13,13155198.34
1270,13227385.47,3401.75,2989.33,-1838.74,-17413.48,867.03,11473.2,-3487.41,85.51,13226864.56,-3401.91,13223462.66
1271,13129758.06,3604.49,2968.45,-1837.39,-17455.99,836.7,11482.53,-3416.68,84.79,13129356.83,-3331.89,13126024.94
1272,13077559.78,3612.94,2936.88,-1841.21,-17482.08,845.16,11435.34,-3393.75,85.04,13077066.8,-3308.71,13073758.09
1273,13144237.67,3553.78,2961.99,-1836.17,-17448.66,837.83,11404.08,-3428.52,85.58,13143710.52,-3342.94,13140367.58
1274,13173535.68,3562.24,2945.68,-1826.98,-17406.02,846.66,11391.21,-3444.61,86.1,13173048.47,-3358.51,13169689.96
1275,13065926.94,3728.53,2940.35,-1832.87,-17446.82,827.62,11423.19,-3446.07,85.1,13065566.94,-3360.97,13062205.97
1276,13134307.62,3499.65,2968.0,-1843.9,-17363.52,869.67,11452.87,-3482.61,85.73,13133890.38,-3396.88,13130493.5
1277,13225721.68,3272.3,2957.35,-1833.39,-17451.04,864.75,11445.35,-3417.62,84.66,13224977.0,-3332.96,13221644.04
1278,13215940.41,3352.17,2979.06,-1846.89,-17430.05,853.38,11402.91,-3399.99,85.84,13215250.99,-3314.15,13211936.84
1279,13162476.69,3510.27,2947.49,-1860.8,-17462.67,847.58,11443.36,-3424.81,85.18,13161901.92,-3339.63,13158562.29
1280,13187239.57,3544.31,2947.16,-1806.97,-17436.69,851.31,11459.5,-3453.84,85.76,13186798.19,-3368.07,13183430.11
1281,13238080.11,3886.33,2930.21,-1859.15,-17510.92,849.98,11479.88,-3418.72,86.06,13237856.44,-3332.66,13234523.78
1282,13286024.97,3455.06,2963.82,-1822.51,-17372.78,861.31,11467.59,-3511.24,87.05,13285577.47,-3424.19,13282153.28
1283,13301224.27,3341.78,2968.6,-1849.47,-17323.69,837.58,11365.21,-3451.64,84.89,13300564.29,-3366.75,13297197.54
1284,13264611.65,3453.93,2976.79,-1839.21,-17453.82,856.13,11417.66,-3415.71,83.88,13264023.13,-3331.84,13260691.29
1285,13281681.06,3426.62,2963.52,-1853.95,-17404.79,828.24,11408.8,-3445.28,85.43,13281049.5,-3359.85,13277689.65
1286,13163609.23,3474.69,2954.96,-1861.52,-17489.67,868.95,11505.44,-3410.3,84.73,13163062.09,-3325.57,13159736.52
1287,13180909.01,3553.36,2952.87,-1845.05,-17517.67,836.14,11494.11,-3416.89,87.24,13180382.75,-3329.65,13177053.1
1288,13164301.89,3545.44,2979.41,-1858.47,-17492.88,854.2,11462.2,-3395.07,86.35,13163791.78,-3308.73,13160483.05
1289,13215962.66,3437.88,2941.21,-1801.58,-17493.34,867.19,11463.71,-3408.74,85.95,13215377.73,-3322.79,13212054.94
1290,13207542.42,3482.41,2945.39,-1841.66,-17338.38,847.88,11433.24,-3498.36,85.97,13207071.3,-3412.39,13203658.91
1291,13248423.7,3458.06,2960.58,-1855.85,-17440.98,873.98,11468.46,-3468.41,86.35,13247887.95,-3382.05,13244505.9
1292,13253478.35,3427.79,2919.02,-1836.47,-17350.5,859.23,11451.02,-3525.78,87.53,13252948.43,-3438.25,13249510.18
1293,13195551.86,3375.82,2939.0,-1877.19,-17372.44,828.77,11405.24,-3440.18,84.9,13194851.06,-3355.28,13191495.79
1294,13219260.62,3442.68,2929.32,-1853.23,-17319.87,843.33,11348.82,-3430.38,86.02,13218651.69,-3344.36,13215307.33
1295,13180715.0,3444.09,2985.49,-1856.84,-17437.06,828.11,11444.6,-3444.08,86.42,13180123.4,-3357.65,13176765.75
1296,13226065.64,3475.04,2935.33,-1850.62,-17386.89,849.83,11434.62,-3444.43,87.1,13225522.97,-3357.33,13222165.64
1297,13163065.39,3582.93,2934.41,-1845.16,-17363.59,863.46,11431.71,-3465.13,87.48,13162669.14,-3377.65,13159291.5
1298,13238715.82,3461.26,2961.68,-1845.44,-17283.1,864.04,11401.72,-3536.19,88.31,13238275.99,-3447.88,13234828.12
1299,13188788.0,3497.58,2947.1,-1812.65,-17466.55,857.26,11432.39,-3413.92,85.17,13188243.14,-3328.75,13184914.39
1300,13243023.31,3493.82,2940.0,-1865.95,-17324.8,861.38,11414.28,-3466.31,85.65,13242542.04,-3380.66,13239161.38
1301,13221549.91,3415.49,2914.8,-1834.14,-17365.39,856.56,11430.8,-3456.23,84.67,13220968.03,-3371.55,13217596.48
1302,13233499.78,3452.74,2898.89,-1848.51,-17377.08,838.95,11386.26,-3451.37,85.37,13232851.03,-3366.0,13229485.03
1303,13247429.04,3453.93,2930.2,-1836.52,-17475.68,848.45,11412.51,-3393.26,85.64,13246761.94,-3307.62,13243454.32
1304,13218708.46,3573.81,2925.25,-1807.8,-17455.6,846.46,11414.1,-3422.26,85.98,13218204.67,-3336.29,13214868.39
1305,13195662.08,3603.15,2968.6,-1850.53,-17508.38,848.01,11486.5,-3371.82,83.78,13195209.43,-3288.03,13191921.39
1306,13296358.04,3392.3,2938.53,-1822.89,-17400.77,834.59,11364.68,-3439.36,86.76,13295664.49,-3352.6,13292311.89
1307,13254055.3,3438.79,2923.38,-1836.79,-17483.06,860.48,11443.06,-3402.01,85.69,13253401.16,-3316.31,13250084.85
1308,13183397.49,3386.17,2936.66,-1820.39,-17540.16,851.43,11441.88,-3363.57,85.64,13182653.08,-3277.93,13179375.15
1309,13220248.78,3343.82,2959.23,-1836.67,-17531.66,852.65,11481.2,-3389.37,84.61,13219517.34,-3304.76,13216212.59
1310,13224216.86,3366.72,2929.08,-1810.16,-17532.56,845.95,11446.85,-3377.17,85.48,13223462.74,-3291.68,13220171.06
1311,13333340.93,3486.55,2983.69,-1802.72,-17447.26,832.61,11440.87,-3454.39,86.77,13332834.66,-3367.62,13329467.04
1312,13236454.6,3665.32,2951.03,-1791.02,-17409.47,852.74,11386.32,-3480.24,87.1,13236109.51,-3393.14,13232716.37
1313,13240490.1,3411.16,2931.22,-1831.84,-17485.33,823.7,11481.41,-3456.46,86.96,13239820.41,-3369.5,13236450.91
1314,13154770.73,3648.61,2939.95,-1805.19,-17520.31,841.98,11471.89,-3417.08,86.93,13154347.66,-3330.15,13151017.51
1315,13234194.64,3481.32,2946.29,-1843.53,-17375.27,837.48,11378.3,-3479.45,85.29,13233619.23,-3394.16,13230225.07
1316,13050773.4,3732.98,2952.76,-1814.92,-17436.59,850.72,11477.68,-3498.53,85.2,13050536.04,-3413.34,13047122.7
1317,13092171.18,3686.62,2936.5,-1865.55,-17472.59,848.64,11451.95,-3414.78,83.32,13091756.75,-3331.45,13088425.3
1318,13065936.48,3725.4,2900.09,-1837.23,-17445.92,848.57,11468.11,-3447.06,83.76,13065595.49,-3363.31,13062232.18
1319,13093700.45,3709.73,2911.82,-1844.17,-17427.73,838.44,11411.96,-3443.27,84.91,13093300.5,-3358.36,13089942.14
1320,13045826.25,3620.25,2955.8,-1893.32,-17389.74,869.18,11467.19,-3469.15,82.71,13045455.59,-3386.44,13042069.15
1321,13033838.25,3764.09,2965.8,-1839.22,-17368.96,845.99,11479.76,-3518.91,84.04,13033685.71,-3434.87,13030250.84
1322,13111908.81,3704.25,2947.06,-1859.22,-17359.39,841.6,11497.04,-3536.22,85.1,13111680.14,-3451.12,13108229.03
1323,13138791.41,3694.34,2928.14,-1837.4,-17364.67,858.37,11471.82,-3533.97,85.42,13138542.02,-3448.55,13135093.47
1324,13034141.2,3924.47,2961.63,-1847.62,-17288.57,858.87,11468.48,-3589.72,87.09,13034218.46,-3502.63,13030715.82
1325,12997744.1,3895.27,2913.62,-1839.14,-17305.37,852.3,11481.96,-3566.7,85.89,12997742.74,-3480.81,12994261.93
1326,13024243.94,3845.18,2977.51,-1814.38,-17277.97,847.09,11419.21,-3588.88,87.12,13024240.58,-3501.76,13020738.82
1327,13095256.43,3724.05,2986.91,-1840.81,-17212.23,841.16,11413.07,-3657.74,87.82,13095168.59,-3569.92,13091598.67
1328,13076727.12,3695.16,2947.3,-1842.65,-17260.31,833.92,11428.38,-3599.16,87.82,13076528.92,-3511.34,13073017.58
1329,13046027.58,3632.27,2925.66,-1847.38,-17384.95,856.11,11450.53,-3523.7,87.52,13045659.82,-3436.18,13042223.63
1330,13150872.99,3744.86,2972.21,-1837.49,-17358.58,831.99,11451.63,-3537.89,87.52,13150677.62,-3450.37,13147227.25
1331,13149902.27,3905.85,2941.57,-1844.8,-17362.48,842.11,11465.89,-3526.63,86.42,13149850.41,-3440.21,13146410.2
1332,13206280.07,3622.47,2921.91,-1832.36,-17357.79,859.13,11444.44,-3508.52,87.59,13205937.88,-3420.93,13202516.95
1333,13148368.51,3698.38,2979.49,-1846.32,-17214.02,830.83,11385.75,-3596.78,87.06,13148202.63,-3509.72,13144692.91
1334,13123603.26,3511.98,2971.5,-1815.68,-17427.13,838.55,11500.9,-3555.76,87.5,13123183.39,-3468.26,13119715.13
1335,13186316.14,3678.22,2978.48,-1866.8,-17297.67,846.22,11472.67,-3586.1,86.12,13186127.26,-3499.99,13182627.28
1336,13244367.62,3598.38,2963.63,-1844.82,-17353.06,839.79,11439.83,-3511.42,86.65,13244011.36,-3424.77,13240586.59
1337,13194806.31,3611.54,2965.93,-1867.34,-17384.88,837.26,11483.2,-3530.37,85.55,13194452.01,-3444.82,13191007.2
1338,13211029.06,3577.52,2967.32,-1842.78,-17326.61,847.31,11471.24,-3599.19,86.88,13210723.06,-3512.31,13207210.75
1339,13189627.7,3500.29,2956.73,-1851.39,-17272.07,852.57,11488.8,-3618.89,86.74,13189302.64,-3532.15,13185770.49
1340,13196425.65,3545.04,2957.2,-1826.51,-17208.28,863.17,11439.9,-3659.63,88.29,13196196.17,-3571.34,13192624.83
1341,13103242.42,3747.58,2932.59,-1839.62,-17305.65,856.01,11509.67,-3620.35,86.59,13103143.0,-3533.77,13099609.24
1342,13090331.47,3647.59,2961.18,-1823.68,-17258.96,846.87,11445.74,-3671.46,87.28,13090150.21,-3584.18,13086566.03
1343,13202980.81,3637.47,2966.06,-1824.34,-17362.22,840.67,11480.68,-3580.4,86.41,13202719.14,-3493.99,13199225.16
1344,13121112.49,3671.65,2934.66,-1829.09,-17280.52,842.79,11460.95,-3616.64,86.58,13120912.92,-3530.06,13117382.86
1345,13130302.29,3730.13,2932.21,-1847.54,-17265.59,852.9,11448.24,-3630.32,86.32,13130152.65,-3544.0,13126608.65
1346,13124147.83,3719.55,2949.47,-1841.02,-17275.95,852.42,11468.48,-3610.51,87.49,13124020.79,-3523.02,13120497.77
1347,13170395.66,3720.23,2963.33,-1846.23,-17217.05,849.97,11437.25,-3655.52,86.47,13170303.16,-3569.05,13166734.11
1348,13229913.15,3643.21,2940.79,-1812.1,-17349.72,849.46,11483.27,-3572.88,87.36,13229668.06,-3485.52,13226182.54
1349,13210546.54,3465.25,2954.86,-1831.21,-17134.53,852.41,11399.76,-3696.9,89.77,13210253.08,-3607.13,13206645.95
1350,13135164.91,3743.54,2982.41,-1852.39,-17302.94,834.61,11425.99,-3546.1,86.33,13134996.14,-3459.76,13131536.38
1351,13168140.24,3796.12,2964.71,-1818.34,-17353.48,855.55,11484.17,-3545.28,88.3,13168068.97,-3456.97,13164612.0
1352,13093970.36,3713.63,2956.35,-1874.18,-17363.92,853.44,11489.03,-3542.64,85.83,13093744.7,-3456.81,13090287.89
1353,13174596.77,3574.87,2949.83,-1840.94,-17286.46,831.79,11419.44,-3547.19,86.38,13174245.3,-3460.82,13170784.49
1354,13115201.91,3585.6,2969.76,-1860.42,-17369.63,845.39,11472.59,-3495.6,85.1,13114845.19,-3410.49,13111434.7
1355,13244983.31,3854.08,2967.15,-1865.8,-17309.9,846.97,11453.46,-3589.28,87.9,13244929.27,-3501.38,13241427.89
1356,13221583.32,3609.76,2978.07,-1868.14,-17295.95,851.79,11412.92,-3563.72,85.98,13221271.78,-3477.73,13217794.05
1357,13181411.99,3807.09,2940.89,-1869.86,-17331.63,835.35,11433.45,-3509.57,86.54,13181227.28,-3423.02,13177804.25
1358,13215426.02,3456.78,2915.54,-1825.01,-17376.89,830.29,11458.82,-3524.23,86.14,13214885.54,-3438.09,13211447.46
1359,13120248.9,3720.31,2925.56,-1835.05,-17358.67,849.28,11442.39,-3515.61,87.8,13119992.72,-3427.81,13116564.91
1360,13188778.97,3885.74,2941.83,-1850.22,-17345.32,852.45,11453.02,-3508.59,85.27,13188716.47,-3423.32,13185293.15
1361,13164924.78,3604.87,2933.12,-1805.04,-17482.22,867.98,11501.05,-3446.41,86.81,13164544.53,-3359.6,13161184.93
1362,13000130.52,3975.81,2931.14,-1863.79,-17381.18,861.7,11505.13,-3526.69,86.43,13000159.34,-3440.26,12996719.08
1363,13087631.03,3732.29,2953.84,-1818.22,-17337.16,845.1,11476.02,-3556.48,85.99,13087482.89,-3470.49,13084012.4
1364,13101354.33,3779.03,2923.75,-1835.48,-17413.67,871.13,11523.27,-3511.2,86.79,13101202.36,-3424.41,13097777.95
1365,13053117.94,3668.76,2975.28,-1868.93,-17419.34,860.18,11495.87,-3468.86,85.08,13052829.76,-3383.78,13049445.98
1366,13078798.0,3729.48,3001.01,-1842.42,-17333.02,846.9,11426.31,-3503.91,86.0,13078626.28,-3417.91,13075208.37
1367,13177107.31,3674.89,2914.55,-1855.32,-17367.23,842.87,11456.11,-3509.44,87.18,13176773.17,-3422.27,13173350.91
1368,13201726.83,3659.82,2972.55,-1860.7,-17270.57,829.41,11433.27,-3552.24,87.58,13201490.62,-3464.65,13198025.97
1369,13177595.32,3580.76,2998.08,-1817.88,-17352.5,859.17,11437.33,-3517.8,85.79,13177300.29,-3432.01,13173868.28
1370,13213428.08,3554.28,2970.66,-1839.15,-17386.54,843.25,11435.66,-3490.53,86.1,13213006.24,-3404.43,13209601.81
1371,13234926.67,3492.75,2938.34,-1866.75,-17392.33,854.49,11528.88,-3505.73,85.93,13234482.06,-3419.8,13231062.26
1372,13209450.91,3347.71,2920.39,-1855.27,-17440.54,868.02,11568.66,-3515.31,85.78,13208859.87,-3429.53,13205430.34
1373,13278559.66,3352.38,2955.16,-1820.62,-17416.74,845.04,11510.11,-3516.69,86.14,13277984.97,-3430.55,13274554.42
1374,13246751.64,3593.34,2935.02,-1861.32,-17380.99,847.44,11492.2,-3499.76,88.1,13246377.34,-3411.66,13242965.68
1375,13231801.64,3825.44,2931.67,-1829.16,-17415.55,859.7,11520.13,-3501.76,86.8,13231693.86,-3414.96,13228278.9
1376,13132241.41,3593.83,2972.49,-1866.43,-17374.89,860.05,11488.59,-3509.16,86.32,13131915.05,-3422.84,13128492.21
1377,13185489.75,3393.95,2949.03,-1835.42,-17335.36,855.76,11470.66,-3553.74,86.46,13184988.37,-3467.28,13181521.09
1378,13110901.54,3545.07,2967.09,-1825.87,-17490.04,860.84,11500.07,-3441.6,88.57,13110458.7,-3353.03,13107105.67
1379,13200910.48,3415.64,2898.38,-1830.66,-17398.35,847.47,11514.11,-3494.87,87.99,13200357.08,-3406.87,13196950.2
1380,13135901.01,3512.64,2935.3,-1839.77,-17484.66,846.42,11501.58,-3457.27,86.4,13135372.53,-3370.87,13132001.66
1381,13236055.82,3472.21,2953.05,-1814.95,-17563.12,838.62,11439.81,-3347.44,86.22,13235381.44,-3261.22,13232120.21
1382,13173773.44,3491.42,2927.52,-1823.05,-17530.27,842.72,11448.11,-3367.87,87.05,13173129.9,-3280.82,13169849.08
1383,13151563.89,3520.08,2962.46,-1807.55,-17459.48,839.34,11449.54,-3427.42,86.07,13151068.27,-3341.35,13147726.91
1384,13084391.86,3452.05,2931.54,-1827.2,-17333.84,850.64,11454.33,-3513.6,87.56,13083919.38,-3426.03,13080493.35
1385,13097426.77,3549.12,2953.49,-1832.67,-17465.03,856.39,11486.43,-3461.41,85.13,13096974.5,-3376.28,13093598.23
1386,13068092.92,3576.73,2927.43,-1867.84,-17410.3,862.59,11475.72,-3461.17,83.92,13067657.26,-3377.24,13064280.02
1387,13149453.34,3449.49,2930.55,-1840.59,-17416.52,848.78,11474.54,-3460.23,86.57,13148899.6,-3373.67,13145525.93
1388,13154212.43,3539.72,2951.08,-1836.33,-17455.61,847.55,11461.12,-3403.65,86.34,13153719.97,-3317.31,13150402.65
1389,13298441.39,3292.55,2941.49,-1810.37,-17495.95,838.84,11456.32,-3378.03,87.2,13297664.27,-3290.83,13294373.44
1390,13253787.71,3408.29,2954.37,-1811.05,-17443.97,847.65,11439.86,-3453.72,86.6,13253182.86,-3367.12,13249815.75
1391,13276431.43,3559.07,2971.52,-1852.85,-17346.08,842.88,11425.81,-3488.4,87.63,13276031.79,-3400.77,13272631.01
1392,13185451.06,3399.47,2968.08,-1842.63,-17437.24,840.09,11434.36,-3420.46,84.84,13184813.18,-3335.62,13181477.56
1393,13185726.23,3330.5,2960.22,-1838.63,-17373.12,839.13,11410.85,-3467.69,86.23,13185055.17,-3381.46,13181673.71
1394,13141595.15,3465.02,2969.04,-1860.42,-17418.37,864.74,11467.9,-3464.0,85.46,13141083.06,-3378.53,13137704.52
1395,13130919.42,3600.93,2962.72,-1815.83,-17420.88,844.84,11486.89,-3482.86,88.5,13130578.1,-3394.36,13127183.74
1396,13218589.34,3373.91,2956.07,-1845.47,-17385.38,842.35,11418.75,-3456.95,86.31,13217949.56,-3370.63,13214578.93
1397,13208763.77,3383.19,2982.61,-1839.49,-17372.47,863.17,11519.92,-3553.84,86.96,13208300.69,-3466.87,13204833.82
1398,13244235.71,3500.09,2955.18,-1852.17,-17457.17,835.11,11502.05,-3466.29,86.5,13243718.81,-3379.79,13240339.03
1399,13240284.53,3467.23,2970.92,-1806.88,-17430.09,822.74,11452.18,-3489.87,89.53,13239760.63,-3400.34,13236360.29
1400,13233027.35,3484.61,2977.5,-1833.05,-17278.16,844.12,11404.75,-3531.97,88.41,13232627.12,-3443.57,13229183.56
1401,13129596.86,3514.62,2941.32,-1853.41,-17330.22,836.32,11434.81,-3521.5,87.92,13129140.31,-3433.58,13125706.73
1402,13210494.63,3442.01,2983.91,-1835.04,-17447.75,853.49,11508.26,-3460.61,86.33,13209999.51,-3374.28,13206625.22
1403,13203410.65,3573.57,2963.55,-1860.85,-17337.48,837.78,11448.98,-3493.65,87.84,13203036.18,-3405.81,13199630.37
1404,13234988.45,3646.07,2930.48,-1811.2,-17306.16,850.88,11445.04,-3571.39,88.04,13234743.56,-3483.35,13231260.21
1405,13150512.1,3450.79,2940.79,-1815.31,-17428.05,862.12,11494.74,-3526.61,87.81,13150017.18,-3438.81,13146578.38
1406,13262929.36,3344.16,2968.34,-1819.19,-17357.4,843.58,11451.26,-3525.91,87.57,13262360.11,-3438.34,13258921.77
1407,13230690.6,3244.33,2968.77,-1865.19,-17280.92,867.08,11508.44,-3551.37,88.32,13230133.11,-3463.05,13226670.06
1408,13237488.36,3579.16,2937.0,-1841.36,-17482.89,857.02,11447.22,-3392.49,87.91,13236984.51,-3304.58,13233679.94
1409,13177477.37,3521.14,2953.59,-1794.17,-17534.36,848.49,11456.7,-3380.57,85.65,13176928.76,-3294.92,13173633.84
1410,13197439.67,3435.69,2949.18,-1842.77,-17531.31,847.04,11475.59,-3390.37,85.69,13196773.1,-3304.67,13193468.42
1411,13221268.84,3404.12,2953.25,-1834.64,-17401.0,865.39,11458.52,-3490.2,87.89,13220714.48,-3402.31,13217312.18
1412,13213280.97,3231.73,2955.56,-1807.12,-17551.02,845.77,11450.54,-3344.88,85.96,13212406.42,-3258.92,13209147.51
1413,13237744.83,3286.88,2982.82,-1809.9,-17488.14,840.84,11437.51,-3384.48,85.65,13236994.83,-3298.83,13233696.0
1414,13265654.66,3305.51,2938.62,-1861.4,-17355.89,853.87,11404.63,-3460.24,87.03,13264939.99,-3373.21,13261566.78
1415,13256355.18,3341.96,2958.1,-1830.48,-17357.2,838.69,11445.52,-3493.55,87.18,13255751.78,-3406.36,13252345.41
1416,13250526.24,3326.5,2945.88,-1857.01,-17438.84,844.46,11486.07,-3452.68,86.78,13249833.3,-3365.9,13246467.4
1417,13269231.8,3307.76,2969.57,-1867.35,-17402.26,849.72,11487.2,-3476.09,88.32,13268576.45,-3387.77,13265188.68
1418,13238117.13,3446.12,2964.56,-1842.18,-17327.63,845.13,11497.98,-3554.64,88.5,13237701.11,-3466.14,13234234.97
1419,13203304.81,3336.47,2951.15,-1839.58,-17393.06,847.34,11500.04,-3505.95,86.48,13202707.19,-3419.47,13199287.71
1420,13263908.57,3268.76,2945.91,-1835.55,-17343.74,868.75,11499.39,-3528.61,87.14,13263312.07,-3441.47,13259870.6
1421,13219232.63,3414.42,2960.88,-1837.33,-17385.97,868.02,11483.91,-3508.71,86.95,13218736.56,-3421.75,13215314.8
1422,13195533.5,3402.77,2957.28,-1846.97,-17358.4,858.0,11437.93,-3498.91,87.21,13194984.12,-3411.7,13191572.42
1423,13198953.33,3371.98,2984.85,-1846.25,-17420.69,862.27,11481.15,-3458.88,87.65,13198386.65,-3371.23,13195015.42
1424,13240176.81,3380.77,2959.95,-1846.54,-17420.56,867.85,11493.13,-3454.1,89.19,13239611.42,-3364.9,13236246.51
1425,13229054.85,3458.39,2959.78,-1832.17,-17424.98,859.43,11483.31,-3482.94,86.97,13228558.61,-3395.97,13225162.64
1426,13219328.24,3412.29,2973.11,-1852.31,-17454.86,856.79,11491.89,-3416.62,86.29,13218755.15,-3330.33,13215424.82
1427,13209286.85,3479.35,2966.98,-1842.52,-17375.32,856.58,11484.28,-3501.49,85.35,13208856.19,-3416.14,13205440.05
1428,13060741.76,3600.65,2941.82,-1849.86,-17526.45,861.09,11509.95,-3400.73,85.09,13060278.96,-3315.65,13056963.31
1429,13091491.16,3631.56,2950.04,-1868.75,-17449.98,848.05,11427.26,-3416.36,84.25,13091029.33,-3332.11,13087697.23
1430,13063980.17,3801.59,2932.38,-1851.57,-17449.99,840.02,11378.2,-3367.59,86.35,13063630.81,-3281.24,13060349.57
1431,13125662.48,3434.49,2936.78,-1843.99,-17527.55,858.37,11472.13,-3395.76,84.79,13124992.71,-3310.96,13121681.75
1432,13112441.55,3564.23,2961.26,-1849.79,-17417.82,849.98,11502.31,-3470.87,85.42,13112051.72,-3385.45,13108666.27
1433,13142936.42,3306.47,2943.76,-1826.08,-17396.47,851.42,11437.4,-3450.68,85.71,13142252.91,-3364.97,13138887.95
1434,13176109.24,3341.7,2950.44,-1839.48,-17418.28,853.19,11435.24,-3432.28,86.76,13175432.04,-3345.52,13172086.52
1435,13242305.93,3248.91,2960.94,-1838.25,-17447.77,841.74,11522.34,-3486.99,86.16,13241593.85,-3400.83,13238193.02
1436,13161238.79,3316.08,2940.85,-1828.38,-17401.91,860.24,11478.18,-3466.35,86.74,13160603.84,-3379.61,13157224.23
1437,13147124.4,3367.84,2947.95,-1851.84,-17360.27,845.58,11477.39,-3511.09,87.89,13146551.05,-3423.19,13143127.86
1438,13258675.77,3329.58,2964.54,-1823.1,-17434.98,851.02,11521.64,-3471.52,87.54,13258084.48,-3383.98,13254700.51
1439,13133274.15,3457.65,2935.83,-1833.36,-17373.89,862.58,11433.92,-3486.87,87.82,13132756.89,-3399.05,13129357.84
1440,13187334.29,3398.53,2926.11,-1839.78,-17375.34,844.52,11427.09,-3455.91,87.29,13186715.42,-3368.62,13183346.8
1441,13235394.12,3454.78,2951.65,-1843.19,-17392.6,842.54,11443.65,-3442.38,86.22,13234850.96,-3356.16,13231494.8
1442,13187704.4,3323.51,2941.91,-1875.62,-17445.6,847.31,11441.18,-3404.83,85.55,13186937.11,-3319.28,13183617.83
1443,13068325.02,3470.23,2926.64,-1838.08,-17569.84,859.18,11476.12,-3322.37,86.07,13067649.27,-3236.3,13064412.97
1444,13140473.16,3380.64,2985.56,-1866.91,-17511.28,835.23,11489.69,-3390.46,85.21,13139786.09,-3305.25,13136480.84
1445,13210523.9,3428.17,2983.76,-1873.85,-17388.08,859.61,11472.08,-3485.86,85.77,13210005.59,-3400.09,13206605.5
1446,13258480.16,3364.03,2953.54,-1859.49,-17501.68,862.37,11505.45,-3396.29,85.2,13257804.38,-3311.09,13254493.29
1447,13269766.3,3357.55,2917.92,-1869.5,-17498.67,836.47,11448.07,-3380.24,86.44,13268958.13,-3293.79,13265664.33
1448,13070660.82,3614.48,2961.34,-1852.81,-17518.81,866.0,11480.42,-3356.65,84.47,13070211.45,-3272.18,13066939.27
1449,13233292.63,3473.72,2970.45,-1880.64,-17394.15,847.21,11451.57,-3480.13,85.24,13232760.79,-3394.89,13229365.91
1450,13174272.4,3584.49,2964.0,-1878.87,-17491.52,856.95,11482.82,-3382.16,85.31,13173790.27,-3296.86,13170493.41
1451,13192287.16,3458.39,2946.45,-1900.3,-17513.96,837.39,11439.3,-3344.91,83.42,13191554.42,-3261.48,13188292.94
1452,13208502.26,3553.62,2954.67,-1853.23,-17544.8,847.47,11499.34,-3378.67,84.4,13207959.33,-3294.27,13204665.05
1453,13216604.72,3520.93,2955.67,-1894.46,-17473.26,844.69,11504.16,-3449.2,86.12,13216062.44,-3363.08,13212699.36
1454,13115368.06,3575.46,2968.06,-1875.44,-17550.71,850.5,11498.24,-3356.96,84.33,13114834.17,-3272.63,13111561.53
1455,13152277.85,3494.63,2947.53,-1875.05,-17502.04,868.39,11521.15,-3415.1,86.22,13151732.47,-3328.88,13148403.59
1456,13081811.55,3547.36,2974.16,-1871.24,-17478.59,856.72,11513.4,-3443.1,86.41,13081353.36,-3356.7,13077996.67
1457,13067863.28,3549.47,2963.27,-1847.76,-17547.23,856.71,11521.87,-3399.86,85.58,13067359.6,-3314.28,13064045.31
1458,13212765.54,3468.49,2965.22,-1842.66,-17413.07,849.1,11445.96,-3430.52,86.94,13212238.57,-3343.58,13208894.99
1459,13211309.33,3428.83,2987.97,-1848.38,-17582.59,850.9,11476.16,-3347.04,85.71,13210622.22,-3261.33,13207360.89
1460,13036840.3,3745.43,2971.09,-1836.15,-17461.2,850.92,11435.37,-3388.06,86.56,13036545.75,-3301.51,13033244.24
1461,13138222.26,3660.75,2952.12,-1812.26,-17537.3,845.64,11461.03,-3365.4,87.33,13137792.24,-3278.07,13134514.18
1462,13075799.35,3592.13,2969.92,-1836.33,-17578.92,854.62,11530.7,-3375.28,86.09,13075331.47,-3289.18,13072042.28
1463,13027819.97,3579.05,2926.17,-1836.67,-17580.85,855.75,11507.03,-3380.93,85.84,13027270.44,-3295.09,13023975.35
1464,13086884.84,3507.73,2987.75,-1870.38,-17491.19,844.21,11502.27,-3375.24,85.39,13086365.24,-3289.85,13083075.39
1465,13162584.27,3448.94,3015.01,-1869.67,-17504.8,860.34,11478.59,-3380.64,83.58,13162012.68,-3297.07,13158715.62
1466,13078962.92,3595.14,2969.51,-1830.4,-17530.84,841.24,11478.82,-3388.51,86.41,13078486.39,-3302.1,13075184.29
1467,13233300.84,3432.08,2950.19,-1832.94,-17559.04,858.3,11470.43,-3380.26,83.69,13232619.85,-3296.58,13229323.27
1468,13172550.57,3355.81,2940.57,-1871.75,-17562.48,857.05,11495.6,-3382.21,85.39,13171765.37,-3296.82,13168468.55
1469,13072441.18,3591.01,2981.17,-1867.8,-17551.53,846.3,11474.1,-3375.02,85.1,13071914.43,-3289.91,13068624.51
1470,13134038.99,3382.07,2963.01,-1886.93,-17524.27,865.13,11492.18,-3351.47,83.9,13133330.17,-3267.56,13130062.61
1471,13153560.06,3290.49,2989.83,-1853.42,-17488.59,865.71,11454.46,-3374.59,84.44,13152818.55,-3290.15,13149528.4
1472,13143670.53,3371.69,2976.05,-1855.41,-17468.17,835.81,11409.02,-3370.94,85.0,13142939.52,-3285.95,13139653.58
1473,13106148.15,3516.02,2921.71,-1845.67,-17523.27,859.76,11514.15,-3379.01,85.04,13105590.86,-3293.97,13102296.9
1474,13068103.13,3505.73,2954.33,-1834.03,-17493.19,851.2,11480.57,-3387.91,85.83,13067567.73,-3302.08,13064265.65
1475,13137625.76,3500.11,2921.56,-1862.92,-17409.06,854.98,11472.3,-3448.5,87.17,13137102.74,-3361.32,13133741.42
1476,13111364.99,3450.35,2946.03,-1855.35,-17534.07,854.24,11430.7,-3337.18,85.6,13110656.9,-3251.59,13107405.32
1477,13108668.4,3533.68,2979.5,-1834.89,-17600.87,843.67,11482.88,-3353.5,85.47,13108072.37,-3268.03,13104804.34
1478,13162899.02,3514.38,2971.47,-1846.92,-17593.85,850.29,11485.42,-3373.17,85.4,13162279.79,-3287.77,13158992.02
1479,13200492.37,3534.72,2984.14,-1847.45,-17439.06,815.78,11502.92,-3477.66,85.43,13200043.41,-3392.23,13196651.18
1480,13070889.17,3882.56,2966.88,-1858.83,-17497.69,860.0,11471.8,-3380.25,85.39,13070713.89,-3294.86,13067419.03
1481,13054545.04,3869.5,2959.34,-1846.26,-17468.63,842.6,11469.12,-3434.04,85.35,13054370.71,-3348.68,13051022.03
1482,13124460.54,3519.1,2956.86,-1854.5,-17609.29,849.13,11533.23,-3361.81,83.8,13123855.06,-3278.02,13120577.04
1483,13122034.33,3767.6,2950.98,-1843.65,-17440.21,862.72,11469.99,-3437.0,86.01,13121801.76,-3350.98,13118450.78
1484,13157507.13,3613.22,2948.82,-1862.91,-17398.63,820.73,11437.13,-3465.55,84.91,13157065.48,-3380.65,13153684.84
1485,13226754.5,3343.91,2925.54,-1833.93,-17513.53,865.45,11453.94,-3366.96,84.94,13225995.89,-3282.02,13222713.86
1486,13138768.09,3405.33,2948.03,-1848.95,-17584.53,846.32,11495.54,-3352.23,83.62,13138029.82,-3268.61,13134761.21
1487,13129696.93,3407.01,2945.6,-1858.78,-17525.77,837.62,11495.78,-3405.68,84.23,13128998.4,-3321.45,13125676.95
1488,13029279.7,3486.43,2958.63,-1868.72,-17496.0,840.31,11476.41,-3417.92,85.36,13028676.76,-3332.56,13025344.2
1489,13165855.7,3457.78,2953.25,-1876.34,-17431.13,837.67,11451.43,-3448.19,83.23,13165248.35,-3364.97,13161883.38
1490,13124537.06,3472.16,2959.62,-1878.96,-17507.01,834.68,11486.64,-3388.54,85.17,13123904.2,-3303.37,13120600.82
1491,13155645.86,3413.95,2949.69,-1830.87,-17559.45,855.36,11493.48,-3396.92,85.09,13154968.03,-3311.83,13151656.2
1492,13137807.2,3515.5,2990.63,-1849.47,-17530.66,855.07,11488.96,-3390.4,84.15,13137277.23,-3306.25,13133970.98
1493,13055639.15,3408.67,2990.26,-1846.61,-17531.11,846.78,11474.61,-3382.88,85.4,13054981.76,-3297.47,13051684.29
1494,13028304.49,3599.57,2987.12,-1891.49,-17385.79,845.95,11500.44,-3506.33,84.29,13027960.28,-3422.04,13024538.24
1495,13163691.94,3353.11,2947.5,-1839.2,-17421.31,836.11,11423.42,-3446.64,86.51,13162991.58,-3360.13,13159631.45
1496,13091223.75,3422.11,2957.61,-1856.32,-17593.72,858.83,11521.27,-3387.22,84.26,13090533.55,-3302.97,13087230.58
1497,13160784.77,3335.16,2988.23,-1861.46,-17459.83,839.33,11419.43,-3371.28,84.79,13160045.63,-3286.49,13156759.14
1498,13157123.25,3499.62,2960.7,-1841.78,-17595.58,854.78,11509.17,-3361.91,84.23,13156510.17,-3277.68,13153232.49
1499,13150469.47,3362.53,2934.3,-1842.65,-17596.0,846.69,11505.67,-3331.01,84.95,13149680.01,-3246.07,13146433.94
1500,13098702.75,3610.74,2959.11,-1866.62,-17598.82,861.22,11534.39,-3347.17,82.73,13098202.76,-3264.44,13094938.33
1501,13142602.24,3416.97,2971.12,-1855.93,-17452.43,873.74,11503.17,-3463.25,86.36,13142058.88,-3376.9,13138681.99
1502,13128030.89,3303.95,2957.34,-1851.64,-17454.59,837.44,11463.26,-3434.64,83.87,13127286.66,-3350.77,13123935.89
1503,13101092.03,3491.81,2986.92,-1843.02,-17492.36,836.89,11522.24,-3414.26,85.99,13100594.51,-3328.26,13097266.25
1504,13170670.21,3273.06,2941.8,-1846.15,-17468.97,841.42,11509.42,-3430.4,85.15,13169920.79,-3345.24,13166575.55
1505,13138202.53,3563.51,2929.0,-1853.35,-17534.85,851.14,11531.6,-3401.64,84.15,13137689.57,-3317.49,13134372.08
1506,13240067.71,3222.72,2955.97,-1858.18,-17464.12,842.2,11476.09,-3427.36,84.92,13239242.4,-3342.44,13235899.96
1507,13244413.9,3278.57,2928.29,-1850.83,-17544.25,849.25,11461.23,-3338.83,85.11,13243536.16,-3253.72,13240282.44
1508,13217287.58,3253.45,2947.14,-1864.82,-17493.02,841.57,11521.91,-3416.91,84.42,13216493.81,-3332.49,13213161.32
1509,13194583.93,3167.46,2959.7,-1845.56,-17448.55,857.28,11498.56,-3483.49,85.39,13193772.82,-3398.1,13190374.72
1510,13125044.79,3364.81,2955.24,-1866.51,-17343.66,851.4,11464.62,-3521.76,83.98,13124470.69,-3437.78,13121032.91
1511,13113861.93,3452.93,2927.81,-1863.74,-17366.86,843.82,11451.62,-3476.19,85.0,13113307.5,-3391.19,13109916.31
1512,13147531.36,3327.13,2939.48,-1855.53,-17349.28,860.8,11467.44,-3523.49,83.67,13146921.38,-3439.83,13143481.56
1513,13212337.8,3337.68,2949.55,-1855.87,-17246.21,839.15,11397.29,-3563.39,85.37,13211759.38,-3478.02,13208281.35
1514,13136939.92,3393.21,2970.77,-1868.24,-17436.29,876.14,11462.83,-3430.97,82.29,13136338.34,-3348.68,13132989.66
1515,13125583.02,3288.28,2974.24,-1861.87,-17351.08,862.92,11493.93,-3557.93,86.31,13124989.44,-3471.62,13121517.82
1516,13129133.42,3219.24,2951.53,-1856.49,-17440.88,867.52,11467.72,-3447.29,83.56,13128342.06,-3363.73,13124978.33
1517,13117628.03,3318.97,2973.76,-1882.35,-17472.6,841.66,11450.85,-3408.31,82.47,13116858.32,-3325.83,13113532.49
1518,13264199.02,3330.18,2983.39,-1861.76,-17512.59,873.9,11513.29,-3426.37,83.99,13263525.44,-3342.38,13260183.06
1519,13178069.38,3359.76,2948.34,-1844.4,-17499.16,864.25,11457.56,-3369.98,82.33,13177355.73,-3287.65,13174068.08
1520,13264831.75,3245.62,2985.61,-1857.35,-17555.98,843.71,11481.14,-3354.1,81.24,13263974.5,-3272.86,13260701.64
1521,13282865.88,3278.24,2951.2,-1853.47,-17465.81,867.97,11454.7,-3413.95,84.43,13282098.71,-3329.52,13278769.19
1522,13249577.94,3376.64,2971.03,-1882.28,-17417.0,848.36,11463.25,-3439.94,84.38,13248937.92,-3355.57,13245582.36
1523,13284868.88,3321.92,2937.09,-1855.24,-17453.4,849.67,11524.33,-3458.5,84.63,13284193.25,-3373.88,13280819.37
1524,13326100.99,3530.48,2961.22,-1848.88,-17517.05,849.92,11461.18,-3388.46,82.27,13325537.86,-3306.2,13322231.67
1525,13305949.99,3185.24,3030.01,-1870.36,-17414.69,864.1,11512.04,-3499.59,84.28,13305256.33,-3415.31,13301841.02
1526,13306019.27,3316.79,2965.35,-1876.93,-17453.4,848.04,11472.52,-3447.21,85.2,13305291.65,-3362.01,13301929.64
1527,13255894.68,3286.65,2967.26,-1841.1,-17437.43,861.84,11510.16,-3489.06,84.97,13255242.06,-3404.09,13251837.98
1528,13292273.36,3225.53,2943.22,-1838.71,-17425.55,858.78,11499.55,-3497.11,86.25,13291536.16,-3410.86,13288125.3
1529,13274578.27,3151.18,2980.29,-1849.16,-17408.41,845.33,11482.1,-3499.47,84.24,13273779.61,-3415.23,13270364.38
1530,13339228.66,3207.63,2945.51,-1849.0,-17434.63,864.46,11461.97,-3444.43,84.1,13338424.59,-3360.33,13335064.25
1531,13296185.04,3239.71,2975.4,-1894.2,-17439.0,859.48,11529.0,-3457.98,83.09,13295455.42,-3374.89,13292080.53
1532,13273492.29,3329.11,2940.89,-1881.57,-17425.35,865.6,11432.22,-3418.49,82.36,13272753.19,-3336.13,13269417.06
1533,13250465.08,3270.1,2925.94,-1822.97,-17423.68,850.67,11435.52,-3423.98,84.77,13249700.66,-3339.21,13246361.45
1534,13255094.48,3259.77,2959.21,-1868.28,-17433.29,865.91,11512.67,-3483.53,83.1,13254390.47,-3400.43,13250990.03
1535,13234039.3,3337.32,2962.76,-1844.93,-17450.47,878.59,11489.06,-3457.29,86.0,13233411.64,-3371.29,13230040.34
1536,13265349.09,3337.48,2949.92,-1876.68,-17465.73,855.2,11527.85,-3450.28,85.93,13264677.12,-3364.34,13261312.78
1537,13162695.63,3349.72,2969.58,-1853.04,-17449.96,865.21,11504.37,-3446.48,85.36,13162081.5,-3361.11,13158720.38
1538,13047065.1,3704.03,2934.02,-1839.93,-17501.03,868.56,11463.71,-3423.47,84.98,13046694.45,-3338.49,13043355.96
1539,12991271.28,3618.17,2968.31,-1848.93,-17502.41,848.62,11452.19,-3387.2,84.91,12990807.24,-3302.29,12987504.95
1540,13035992.35,3671.63,2974.11,-1850.77,-17471.49,858.2,11436.24,-3399.76,83.72,13035610.27,-3316.04,13032294.22
1541,13022141.15,3471.57,2977.21,-1869.37,-17449.03,852.46,11419.15,-3387.02,82.14,13021543.14,-3304.88,13018238.27
1542,13019764.96,3568.12,2946.61,-1852.04,-17494.28,853.35,11470.43,-3403.88,83.03,13019257.14,-3320.85,13015936.29
1543,13048868.32,3756.89,2948.09,-1863.38,-17381.34,845.67,11457.89,-3489.01,85.05,13048632.13,-3403.96,13045228.17
1544,13073226.72,3583.82,2942.84,-1880.8,-17382.56,843.17,11468.39,-3490.59,82.77,13072801.6,-3407.82,13069393.77
1545,12991881.53,3420.48,2959.21,-1863.36,-17326.95,844.76,11443.17,-3503.17,83.9,12991358.83,-3419.27,12987939.56
1546,13002572.8,3572.45,2980.58,-1882.73,-17405.23,864.18,11518.63,-3523.9,83.38,13002220.68,-3440.53,12998780.15
1547,13067716.69,3468.44,2935.75,-1863.55,-17262.25,842.55,11420.18,-3548.12,84.12,13067257.82,-3463.99,13063793.82
1548,13045112.23,3516.83,2928.93,-1890.33,-17272.47,857.77,11494.49,-3583.39,83.01,13044747.44,-3500.39,13041247.05
1549,13034118.16,3512.08,2977.58,-1852.99,-17364.55,844.38,11456.5,-3507.89,85.55,13033691.15,-3422.34,13030268.81
1550,13045049.34,3562.16,2930.97,-1885.36,-17307.54,854.47,11452.1,-3543.35,83.33,13044656.15,-3460.02,13041196.13
1551,13073706.28,3582.19,2974.86,-1873.03,-17379.13,863.15,11475.06,-3497.01,84.17,13073349.36,-3412.84,13069936.52
1552,13040149.3,3561.9,2943.34,-1846.72,-17329.06,817.42,11418.25,-3519.69,86.03,13039714.44,-3433.66,13036280.78
1553,12981831.79,3472.97,2929.96,-1864.92,-17335.96,833.65,11493.77,-3525.04,83.91,12981361.27,-3441.13,12977920.14
1554,13149935.41,3378.36,2971.12,-1892.89,-17381.05,873.62,11513.09,-3494.07,82.88,13149397.67,-3411.19,13145986.48
1555,13111871.13,3654.24,2949.32,-1845.19,-17365.08,858.81,11483.16,-3527.23,83.74,13111606.4,-3443.49,13108162.91
1556,13071446.77,3562.47,2965.75,-1867.88,-17296.24,828.89,11404.65,-3521.25,84.48,13071044.4,-3436.77,13067607.64
1557,13070928.09,3657.88,2950.57,-1836.41,-17483.08,858.69,11469.35,-3415.57,82.38,13070545.09,-3333.18,13067211.91
1558,13096606.48,3504.49,2962.36,-1860.39,-17421.8,847.36,11436.84,-3442.66,84.16,13096075.34,-3358.5,13092716.84
1559,13085194.68,3457.86,2961.99,-1869.17,-17491.46,868.37,11488.45,-3419.5,82.72,13084610.71,-3336.77,13081273.94
1560,13231367.52,3329.84,2967.53,-1842.95,-17434.38,845.12,11447.52,-3446.58,85.14,13230680.2,-3361.44,13227318.77
1561,13296434.77,3214.29,2954.8,-1852.9,-17352.99,845.44,11469.24,-3528.95,86.11,13295712.65,-3442.84,13292269.81
1562,13253028.18,3261.98,2949.24,-1829.45,-17359.21,842.83,11454.15,-3524.72,86.55,13252347.72,-3438.17,13248909.55
1563,13340870.55,3152.0,2962.63,-1863.48,-17414.75,846.93,11474.96,-3453.7,85.69,13340028.84,-3368.02,13336660.82
1564,13228739.83,3284.97,2936.49,-1862.77,-17340.84,851.36,11493.39,-3549.03,87.38,13228102.43,-3461.65,13224640.78
1565,13263467.75,3315.53,2959.45,-1841.24,-17329.88,850.76,11425.76,-3541.98,85.79,13262848.13,-3456.19,13259391.94
1566,13079125.59,3636.86,2984.86,-1844.14,-17418.51,859.02,11446.51,-3476.53,86.03,13078790.2,-3390.5,13075399.7
1567,13128160.21,3611.83,2999.88,-1858.37,-17335.74,847.57,11456.19,-3564.03,85.92,13127881.57,-3478.11,13124403.46
1568,13108097.62,3458.93,2993.42,-1882.29,-17476.61,840.85,11553.88,-3460.75,84.7,13107585.8,-3376.06,13104209.74
1569,13095862.79,3515.98,2914.19,-1860.73,-17347.86,823.59,11466.19,-3515.73,86.67,13095374.13,-3429.06,13091945.08
1570,13065792.6,3531.56,2953.49,-1864.46,-17455.99,856.86,11435.16,-3427.47,84.02,13065249.22,-3343.45,13061905.77
1571,13091906.2,3480.82,2938.1,-1835.04,-17450.03,848.85,11447.42,-3432.52,85.14,13091336.31,-3347.38,13087988.93
1572,13132349.29,3391.57,2939.83,-1863.89,-17321.52,863.33,11425.98,-3492.98,85.3,13131784.61,-3407.68,13128376.93
1573,13116930.53,3406.94,2954.51,-1843.98,-17329.19,854.02,11442.04,-3541.85,86.44,13116414.87,-3455.41,13112959.46
1574,13139429.09,3356.69,2945.89,-1874.49,-17332.3,851.0,11452.04,-3522.43,85.14,13138827.91,-3437.3,13135390.61
1575,13270752.28,3202.03,2923.51,-1851.45,-17369.21,869.92,11444.69,-3493.1,85.41,13269971.77,-3407.69,13266564.08
1576,13101008.97,3632.13,2928.91,-1892.75,-17281.85,836.13,11461.06,-3551.55,85.46,13100692.59,-3466.1,13097226.5
1577,13197584.59,3440.03,2967.62,-1864.58,-17311.72,836.38,11458.61,-3546.06,84.04,13197110.93,-3462.02,13193648.91
1578,13306494.66,3421.4,2957.19,-1869.18,-17398.53,837.93,11472.81,-3469.28,83.9,13305916.28,-3385.38,13302530.9
1579,13315512.48,3261.02,2946.44,-1864.75,-17303.44,840.12,11478.46,-3554.94,84.51,13314870.32,-3470.43,13311399.89
1580,13304906.77,3192.06,2946.38,-1861.66,-17374.98,825.54,11400.0,-3427.13,83.32,13304034.1,-3343.81,13300690.29
1581,13338508.43,3286.35,2937.49,-1862.72,-17357.86,862.23,11441.93,-3461.86,83.43,13337815.86,-3378.44,13334437.42
1582,13310883.87,3242.64,2917.78,-1865.98,-17374.89,853.23,11468.0,-3481.97,82.04,13310124.65,-3399.93,13306724.72
1583,13260660.73,3194.68,2969.05,-1899.28,-17418.16,824.78,11469.19,-3476.01,83.29,13259800.98,-3392.72,13256408.26
1584,13309949.36,3235.15,2976.76,-1874.4,-17433.87,845.96,11445.24,-3427.45,82.16,13309144.19,-3345.29,13305798.9
1585,13310429.73,3259.2,2973.28,-1887.22,-17448.75,869.34,11492.01,-3437.77,81.28,13309687.59,-3356.49,13306331.1
1586,13346045.17,3335.26,2969.62,-1881.8,-17335.54,823.89,11435.82,-3512.74,83.41,13345392.43,-3429.33,13341963.1
1587,13315198.49,3258.37,2939.67,-1872.67,-17387.94,851.23,11465.59,-3491.04,83.3,13314452.73,-3407.74,13311045.0
1588,13296031.46,3202.48,2929.25,-1863.06,-17420.42,850.5,11498.35,-3471.17,84.35,13295228.56,-3386.82,13291841.74
1589,13305906.36,3411.04,2925.63,-1862.26,-17337.28,828.04,11443.66,-3524.54,85.03,13305315.18,-3439.52,13301875.66
1590,13247429.07,3352.46,2924.37,-1847.76,-17357.92,844.97,11436.17,-3473.95,82.6,13246781.38,-3391.35,13243390.02
1591,13239026.25,3469.44,2950.92,-1871.22,-17230.33,832.97,11403.99,-3543.38,82.08,13238582.02,-3461.31,13235120.72
1592,13273126.64,3274.63,2960.32,-1878.01,-17384.01,868.41,11480.95,-3494.01,83.21,13272448.94,-3410.8,13269038.14
1593,13309884.31,3245.52,2932.85,-1874.3,-17310.46,859.53,11437.64,-3513.8,84.37,13309175.09,-3429.43,13305745.66
1594,13301266.38,3615.92,2968.69,-1858.75,-17267.51,839.58,11423.2,-3546.99,83.7,13300987.51,-3463.29,13297524.22
1595,13262411.77,3310.8,2923.85,-1894.58,-17224.25,844.0,11444.42,-3594.26,83.86,13261816.01,-3510.4,13258305.61
1596,13236617.97,3381.22,2942.16,-1870.1,-17187.06,849.26,11448.06,-3635.73,85.32,13236181.51,-3550.42,13232631.1
1597,13258572.98,3452.06,2927.1,-1893.6,-17269.98,861.59,11487.77,-3559.56,82.85,13258137.92,-3476.71,13254661.21
1598,13295073.54,3623.68,2947.78,-1887.67,-17259.12,844.27,11420.53,-3566.29,82.64,13294763.01,-3483.65,13291279.36
1599,13233636.92,3453.73,2926.9,-1894.7,-17254.88,828.54,11414.61,-3549.54,83.84,13233111.13,-3465.7,13229645.43
1600,13210129.08,3484.2,2951.7,-1882.65,-17164.7,828.3,11429.38,-3640.46,83.18,13209775.31,-3557.28,13206218.03
1601,13288747.09,3626.56,2923.35,-1848.71,-17270.88,852.3,11481.84,-3606.47,83.99,13288511.54,-3522.48,13284989.06
1602,13252978.05,3546.23,2906.21,-1860.96,-17277.48,867.17,11489.24,-3597.12,85.32,13252648.47,-3511.79,13249136.67
1603,13245000.07,3256.13,2934.97,-1850.97,-17227.34,854.9,11427.57,-3613.43,85.16,13244395.34,-3528.27,13240867.07
1604,13255004.85,3425.47,2958.2,-1880.83,-17216.89,870.58,11485.96,-3637.86,85.74,13254647.35,-3552.13,13251095.22
1605,13252348.96,3484.77,2957.39,-1851.85,-17190.49,857.48,11412.37,-3637.72,85.54,13252018.64,-3552.18,13248466.46
1606,13274191.59,3492.18,2955.77,-1893.04,-17348.19,864.0,11438.03,-3478.02,83.9,13273700.34,-3394.12,13270306.22
1607,13334114.0,3416.03,2969.7,-1863.21,-17402.65,854.27,11448.47,-3473.82,83.94,13333536.61,-3389.88,13330146.73
1608,13265164.63,3594.76,2978.0,-1862.9,-17291.26,857.24,11427.37,-3549.13,83.24,13264867.85,-3465.89,13261401.96
1609,13312913.87,3560.72,2954.11,-1863.2,-17261.99,831.62,11410.07,-3571.46,83.86,13312545.2,-3487.6,13309057.59
1610,13257799.21,3457.22,2951.04,-1867.42,-17214.93,828.4,11405.78,-3553.81,83.79,13257359.29,-3470.02,13253889.28
1611,13292747.3,3536.91,2946.01,-1872.89,-17261.64,838.09,11355.89,-3516.07,83.06,13292289.67,-3433.01,13288856.66
1612,13312105.67,3584.48,2930.36,-1892.25,-17301.89,827.24,11425.22,-3552.15,84.98,13311678.82,-3467.17,13308211.65
1613,13288460.58,3828.55,2926.53,-1857.02,-17318.09,856.57,11423.14,-3506.71,82.6,13288320.26,-3424.11,13284896.15
1614,13276930.55,3493.53,2927.13,-1872.34,-17217.4,859.31,11423.16,-3599.21,84.22,13276543.94,-3514.99,13273028.95
1615,13286816.76,3499.48,2938.25,-1828.2,-17366.56,857.52,11433.0,-3495.87,84.48,13286350.25,-3411.39,13282938.85
1616,13294728.51,3472.87,2988.94,-1837.44,-17384.94,865.27,11473.46,-3499.93,84.6,13294306.66,-3415.34,13290891.32
1617,13253464.58,3683.85,2989.55,-1871.74,-17323.71,876.03,11417.73,-3513.8,82.35,13253236.29,-3431.45,13249804.85
1618,13277229.92,3626.72,2947.97,-1825.7,-17380.55,849.19,11428.08,-3470.33,83.87,13276875.64,-3386.46,13273489.17
1619,13241009.42,3574.04,2963.55,-1853.58,-17416.51,849.02,11438.66,-3454.9,83.36,13240564.61,-3371.54,13237193.07
1620,13302899.61,3545.83,2948.93,-1835.95,-17456.04,862.24,11425.67,-3389.24,84.0,13302390.28,-3305.24,13299085.04
1621,13333671.6,3785.21,2935.8,-1837.15,-17332.82,869.27,11410.29,-3522.38,86.14,13333502.2,-3436.24,13330065.96
1622,13253687.93,3354.97,2958.88,-1904.8,-17365.77,850.63,11452.19,-3484.33,84.97,13253034.04,-3399.36,13249634.68
1623,13241119.72,3499.48,2985.28,-1826.68,-17264.33,861.16,11376.61,-3541.46,85.93,13240751.24,-3455.53,13237295.72
1624,13313817.99,3307.86,2974.52,-1871.41,-17300.81,839.11,11445.58,-3538.81,84.04,13313212.85,-3454.77,13309758.08
1625,13312404.58,3179.47,2979.51,-1869.52,-17232.11,854.32,11435.8,-3584.87,86.31,13311752.05,-3498.56,13308253.49
1626,13258575.39,3422.29,2913.97,-1857.44,-17232.86,877.8,11446.94,-3586.17,86.89,13258146.09,-3499.28,13254646.81
1627,13235306.14,3600.38,2933.4,-1811.21,-17460.13,882.41,11465.42,-3453.27,85.23,13234916.41,-3368.04,13231548.37
1628,13222884.19,3462.25,2927.92,-1864.65,-17357.4,838.67,11427.29,-3488.91,84.84,13222318.26,-3404.07,13218914.19
1629,13216658.22,3462.32,2935.57,-1853.85,-17356.51,848.36,11475.33,-3499.47,84.89,13216169.42,-3414.58,13212754.85
1630,13232768.52,3479.51,2939.54,-1854.27,-17281.7,856.08,11435.95,-3559.8,85.78,13232343.64,-3474.03,13228869.62
1631,13311381.99,3415.54,2973.42,-1853.65,-17513.21,862.13,11530.69,-3453.55,84.33,13310796.92,-3369.22,13307427.7
1632,13297524.44,3407.41,2991.15,-1856.32,-17394.51,841.96,11430.86,-3476.93,84.24,13296944.99,-3392.69,13293552.3
1633,13166270.51,3463.22,2953.82,-1834.9,-17426.71,851.63,11484.71,-3458.38,84.61,13165762.27,-3373.78,13162388.5
1634,13242718.46,3608.57,2935.13,-1850.37,-17307.12,838.14,11429.53,-3525.41,85.31,13242372.33,-3440.11,13238932.23
1635,13253339.07,3523.91,2984.41,-1865.6,-17383.81,823.66,11414.89,-3473.79,84.81,13252836.52,-3388.97,13249447.55
1636,13283744.37,3536.12,2949.34,-1848.69,-17421.0,830.99,11437.57,-3439.26,83.82,13283228.69,-3355.44,13279873.24
1637,13254760.58,3553.72,2955.57,-1876.48,-17332.94,855.73,11478.08,-3526.23,82.96,13254394.26,-3443.27,13250950.98
1638,13286998.12,3375.81,2998.27,-1865.54,-17263.25,851.19,11443.24,-3558.73,83.33,13286537.83,-3475.4,13283062.44
1639,13246121.82,3446.48,3004.93,-1864.98,-17306.8,845.87,11472.19,-3564.12,85.08,13245719.51,-3479.03,13242240.47
1640,13170950.52,3737.13,2980.79,-1862.45,-17158.89,849.19,11431.23,-3645.33,84.62,13170927.52,-3560.71,13167366.8
1641,13089669.31,3958.56,2974.07,-1873.53,-17233.08,836.78,11520.3,-3616.82,83.7,13089852.41,-3533.12,13086319.29
1642,13265208.64,3626.49,2975.08,-1842.87,-17389.75,847.43,11463.17,-3536.16,84.63,13264888.2,-3451.53,13261436.68
1643,13091611.69,3628.65,2962.9,-1856.9,-17337.89,850.67,11415.86,-3487.9,83.54,13091274.97,-3404.36,13087870.61
1644,13133633.22,3919.72,2968.8,-1853.09,-17376.04,856.88,11443.2,-3482.17,83.15,13133592.7,-3399.02,13130193.68
1645,13123900.08,3741.18,2969.0,-1851.34,-17342.71,845.32,11439.28,-3504.55,83.77,13123700.81,-3420.77,13120280.03
1646,13149645.88,3518.09,2957.0,-1872.38,-17332.8,845.7,11462.66,-3506.56,84.71,13149224.16,-3421.86,13145802.3
1647,13127711.12,3701.25,2985.4,-1841.73,-17481.74,860.24,11447.89,-3411.59,83.72,13127382.43,-3327.88,13124054.55
1648,13086706.97,3825.92,2994.41,-1851.04,-17360.45,857.57,11421.11,-3470.66,84.7,13086594.49,-3385.96,13083208.53
1649,13151503.93,3856.6,2968.53,-1849.55,-17400.73,836.4,11407.21,-3439.97,84.66,13151322.39,-3355.3,13147967.09
1650,13081292.81,3791.43,2945.02,-1871.28,-17401.95,848.72,11490.92,-3474.03,83.07,13081095.66,-3390.97,13077704.7
1651,13120176.84,3565.5,2934.0,-1855.83,-17399.26,833.2,11454.07,-3460.93,82.49,13119708.53,-3378.44,13116330.09
1652,13092333.38,3738.91,2962.28,-1830.02,-17462.02,855.0,11435.48,-3401.67,83.74,13092033.01,-3317.94,13088715.07
1653,13061204.59,3737.24,2981.67,-1864.89,-17324.54,838.02,11378.71,-3470.76,83.67,13060950.8,-3387.09,13057563.71
1654,13196554.47,3605.53,2968.98,-1833.12,-17325.9,847.68,11405.37,-3512.2,84.7,13196223.01,-3427.5,13192795.51
1655,13164573.31,3691.21,2970.74,-1840.79,-17349.06,855.37,11410.18,-3502.09,84.12,13164310.95,-3417.96,13160892.99
1656,13143319.77,3859.41,2982.53,-1837.92,-17403.78,871.64,11479.22,-3485.2,84.77,13143270.86,-3400.43,13139870.43
1657,13155538.83,3567.79,2956.92,-1836.56,-17470.65,847.53,11467.7,-3436.49,82.74,13155071.55,-3353.75,13151717.8
1658,13159641.47,3429.9,2990.7,-1847.31,-17484.49,858.08,11455.66,-3419.26,82.72,13159044.01,-3336.54,13155707.47
1659,13128330.51,3336.0,2974.9,-1838.06,-17374.74,857.41,11460.86,-3519.78,82.9,13127746.87,-3436.88,13124309.99
1660,13205699.92,3372.97,2983.06,-1829.76,-17518.2,845.98,11486.98,-3427.79,85.48,13205040.95,-3342.31,13201698.64
1661,13169790.81,3394.06,2995.07,-1856.36,-17488.25,843.62,11497.55,-3441.65,84.51,13169176.5,-3357.14,13165819.36
1662,13188660.32,3372.92,3008.65,-1872.21,-17420.33,854.19,11449.63,-3482.95,83.5,13188053.17,-3399.46,13184653.71
1663,13249637.59,3398.36,2975.87,-1836.82,-17444.33,861.06,11439.79,-3420.86,84.05,13249031.51,-3336.81,13245694.7
1664,13293714.96,3388.9,2997.13,-1877.83,-17413.61,840.71,11458.72,-3461.34,84.41,13293108.99,-3376.93,13289732.06
1665,13247323.64,3451.96,2968.85,-1871.77,-17305.41,836.43,11456.61,-3566.82,85.04,13246860.31,-3481.78,13243378.54
1666,13265653.47,3441.32,2955.8,-1825.8,-17410.23,842.66,11470.35,-3504.48,85.47,13265127.56,-3419.01,13261708.56
1667,13175787.78,3602.72,2978.04,-1869.08,-17433.71,833.45,11454.49,-3449.72,82.31,13175353.71,-3367.41,13171986.3
1668,13132464.61,3525.82,2990.7,-1836.99,-17445.69,867.98,11507.96,-3484.06,84.41,13132074.39,-3399.64,13128674.74
1669,13117272.95,3666.58,2969.58,-1837.57,-17408.67,839.04,11459.4,-3502.96,83.68,13116961.3,-3419.28,13113542.02
1670,13182745.83,3677.73,2972.89,-1817.13,-17393.39,845.51,11441.18,-3485.57,84.5,13182472.61,-3401.07,13179071.54
1671,13190009.93,3575.21,2958.34,-1846.61,-17414.11,852.23,11458.92,-3441.54,83.71,13189593.9,-3357.83,13186236.07
1672,13207844.42,3582.81,2979.97,-1845.57,-17427.86,845.91,11446.76,-3447.9,84.55,13207426.45,-3363.35,13204063.1
1673,13219515.13,3688.17,2945.24,-1841.99,-17479.9,874.32,11492.26,-3458.95,84.26,13219193.23,-3374.69,13215818.54
1674,13136822.59,3479.34,2988.14,-1863.27,-17380.78,858.76,11474.56,-3532.09,83.1,13136379.33,-3448.99,13132930.34
1675,13109308.06,3541.85,2980.11,-1864.3,-17458.7,860.72,11463.48,-3424.5,81.27,13108831.22,-3343.23,13105487.99
1676,13089090.55,3464.9,2974.97,-1882.01,-17453.63,865.79,11495.1,-3471.23,80.7,13088555.66,-3390.54,13085165.12
1677,13171038.17,3393.0,3010.19,-1875.41,-17498.5,870.01,11495.61,-3438.67,81.42,13170433.08,-3357.25,13167075.83
1678,13229932.87,3396.08,2997.92,-1853.51,-17448.58,838.06,11474.53,-3458.09,83.02,13229337.37,-3375.07,13225962.3
1679,13260427.49,3657.65,2956.27,-1860.22,-17449.08,872.7,11507.77,-3482.62,81.53,13260112.58,-3401.1,13256711.49
1680,13171942.84,3426.53,2973.2,-1882.64,-17469.2,837.19,11480.82,-3424.94,82.12,13171308.75,-3342.81,13167965.94
1681,13074419.44,3472.73,2958.57,-1908.72,-17482.17,849.95,11511.92,-3430.6,81.79,13073821.72,-3348.81,13070472.91
1682,13087040.1,3506.78,2987.11,-1869.26,-17427.56,842.8,11463.63,-3473.42,83.91,13086543.6,-3389.5,13083154.09
1683,13107627.45,3472.0,3013.15,-1867.52,-17463.03,848.51,11477.06,-3454.34,83.12,13107107.62,-3371.22,13103736.4
1684,13135979.73,3496.71,2997.17,-1862.16,-17379.46,867.49,11506.59,-3498.94,85.6,13135606.07,-3413.35,13132192.72
1685,13122962.54,3388.06,2991.86,-1846.27,-17362.02,838.9,11511.32,-3579.75,85.43,13122484.39,-3494.32,13118990.07
1686,13071664.22,3473.23,2963.11,-1847.73,-17338.45,868.52,11471.63,-3555.59,82.83,13071254.53,-3472.76,13067781.77
1687,13074056.74,3474.88,2959.76,-1841.88,-17303.75,846.02,11441.95,-3566.77,85.45,13073633.71,-3481.31,13070152.4
1688,13200305.09,3424.88,2974.36,-1874.98,-17371.6,864.77,11485.76,-3527.79,84.22,13199808.3,-3443.58,13196364.72
1689,13146754.39,3612.41,2973.13,-1856.76,-17487.33,864.16,11490.63,-3464.72,84.96,13146350.63,-3379.77,13142970.87
1690,13204539.08,3620.64,2924.54,-1866.28,-17317.18,871.0,11474.19,-3538.39,83.56,13204245.98,-3454.83,13200791.15
1691,13314297.37,3281.84,3006.42,-1859.0,-17365.24,858.2,11450.18,-3512.56,82.85,13313669.77,-3429.72,13310240.05
1692,13126748.48,3702.3,3003.02,-1874.6,-17372.95,830.04,11446.41,-3484.59,82.8,13126482.7,-3401.79,13123080.91
1693,13192128.65,3451.28,2999.28,-1860.58,-17467.95,856.59,11449.67,-3419.77,81.93,13191556.93,-3337.83,13188219.1
1694,13191195.36,3474.49,2965.0,-1788.54,-17440.24,872.12,11430.51,-3445.89,85.95,13190708.69,-3359.93,13187348.75
1695,13126684.03,3568.86,2978.47,-1891.09,-17371.36,853.93,11439.93,-3482.46,82.95,13126262.77,-3399.51,13122863.26
1696,13165196.66,3521.8,2972.11,-1852.75,-17384.32,855.37,11432.92,-3486.14,83.48,13164741.78,-3402.66,13161339.12
1697,13214956.41,3514.82,2956.44,-1856.0,-17389.55,850.01,11492.36,-3511.32,84.63,13214524.48,-3426.69,13211097.79
1698,13150530.67,3685.65,2991.79,-1835.73,-17352.69,866.08,11448.33,-3518.88,83.54,13150334.11,-3435.34,13146898.77
1699,13251543.52,3483.65,3017.82,-1840.94,-17391.97,858.63,11500.04,-3508.99,82.78,13251170.76,-3426.22,13247744.54
1700,13168059.82,3613.44,3042.52,-1829.19,-17303.49,859.42,11446.29,-3584.4,84.28,13167888.81,-3500.12,13164388.69
1701,13258208.74,3346.21,2962.94,-1868.27,-17257.45,885.38,11432.3,-3565.72,82.22,13257709.86,-3483.5,13254226.36
1702,13302756.27,3621.47,2964.16,-1848.29,-17159.54,837.77,11414.38,-3629.06,84.79,13302586.23,-3544.27,13299041.96
1703,13159229.91,3751.2,2967.44,-1849.39,-17257.13,853.81,11444.8,-3616.95,84.99,13159140.63,-3531.96,13155608.67
1704,13270980.82,3566.75,2969.06,-1826.36,-17330.88,845.69,11418.65,-3524.53,83.15,13270623.72,-3441.38,13267182.34
1705,13286628.38,3240.76,2949.79,-1873.01,-17253.42,848.29,11417.08,-3562.79,84.58,13285957.86,-3478.21,13282479.65
1706,13290461.57,3227.44,2959.45,-1847.58,-17348.75,857.73,11472.17,-3542.78,85.2,13289782.04,-3457.58,13286324.46
1707,13256986.5,3368.11,2982.14,-1858.61,-17364.37,860.89,11504.68,-3580.33,84.36,13256479.32,-3495.96,13252983.36
1708,13258097.7,3334.94,2928.23,-1831.36,-17332.53,865.1,11462.91,-3565.31,86.49,13257524.99,-3478.83,13254046.16
1709,13252023.6,3452.95,2993.83,-1851.36,-17264.73,832.64,11438.91,-3571.74,85.17,13251625.84,-3486.58,13248139.27
1710,13218652.88,3405.08,2995.14,-1821.11,-17290.34,857.38,11445.77,-3577.04,86.58,13218244.8,-3490.46,13214754.34
1711,13301165.71,3406.25,2970.54,-1831.7,-17330.15,876.05,11496.28,-3558.06,85.67,13300752.97,-3472.39,13297280.57
1712,13292053.76,3272.01,3020.29,-1881.11,-17430.55,851.48,11455.02,-3437.9,83.87,13291340.89,-3354.03,13287986.86
1713,13255261.13,3391.73,3000.09,-1848.01,-17427.96,849.64,11413.18,-3459.68,84.93,13254639.8,-3374.75,13251265.05
1714,13265631.22,3225.89,3007.08,-1848.01,-17376.68,852.1,11437.63,-3479.58,83.94,13264929.23,-3395.63,13261533.6
1715,13295642.34,3165.55,2976.06,-1873.14,-17315.97,852.73,11435.07,-3529.9,84.92,13294882.64,-3444.98,13291437.67
1716,13311042.89,3266.9,2969.86,-1835.59,-17347.84,851.01,11436.74,-3550.77,85.07,13310383.98,-3465.7,13306918.29
1717,13211021.5,3298.81,3004.43,-1843.83,-17324.45,867.89,11404.55,-3525.44,83.69,13210428.91,-3441.75,13206987.16
1718,13272546.17,3361.74,2969.02,-1864.03,-17466.88,868.17,11519.15,-3473.03,85.28,13271933.33,-3387.75,13268545.58
1719,13217651.29,3397.78,3005.9,-1867.59,-17416.1,857.16,11418.32,-3419.27,84.44,13217046.77,-3334.83,13213711.93
1720,13245617.87,3408.89,2958.3,-1846.83,-17449.1,869.75,11507.07,-3433.39,85.79,13245065.94,-3347.61,13241718.34
1721,13172011.38,3353.5,2961.77,-1882.37,-17326.18,859.57,11459.58,-3516.43,82.56,13171437.27,-3433.86,13168003.4
1722,13170127.36,3279.73,2958.56,-1857.34,-17281.12,858.08,11428.18,-3553.56,85.94,13169513.44,-3467.62,13166045.82
1723,13236142.16,3276.89,2969.91,-1867.97,-17399.82,863.3,11478.85,-3495.99,83.08,13235463.33,-3412.91,13232050.42
1724,13119359.38,3329.67,2940.85,-1866.31,-17363.99,846.45,11446.66,-3456.68,83.59,13118692.71,-3373.1,13115319.62
1725,13125959.04,3608.15,2980.77,-1853.16,-17316.7,856.44,11492.44,-3564.58,83.61,13125726.97,-3480.97,13122246.0
1726,13319573.51,3197.24,2950.93,-1849.58,-17399.3,857.77,11440.42,-3460.92,82.62,13318770.98,-3378.3,13315392.68
1727,13319616.6,3253.95,2954.03,-1836.73,-17395.56,866.42,11474.85,-3476.62,84.13,13318933.55,-3392.48,13315541.07
1728,13242996.94,3270.31,2975.63,-1829.08,-17287.16,862.42,11377.12,-3514.16,84.5,13242366.18,-3429.66,13238936.52
1729,13242583.49,3258.48,2988.13,-1856.84,-17372.36,853.26,11425.77,-3460.31,82.53,13241879.93,-3377.79,13238502.14
1730,13186921.3,3442.39,2979.95,-1846.85,-17406.47,845.22,11399.6,-3404.91,83.04,13186335.13,-3321.87,13183013.26
1731,13143732.09,3372.25,2963.92,-1846.59,-17291.14,852.08,11348.52,-3473.33,82.88,13143131.13,-3390.45,13139740.68
1732,13120901.78,3611.31,2959.97,-1892.01,-17374.5,864.75,11439.17,-3461.02,82.43,13120510.47,-3378.59,13117131.89
1733,13129031.76,3499.85,2994.77,-1877.98,-17316.33,861.11,11436.11,-3491.81,83.68,13128629.29,-3408.13,13125221.16
1734,13061313.06,3678.27,2927.05,-1853.06,-17362.91,859.28,11429.44,-3502.7,82.62,13060991.13,-3420.07,13057571.06
1735,13209250.3,3435.79,2966.8,-1865.66,-17385.64,868.18,11433.14,-3462.73,84.32,13208702.9,-3378.41,13205324.49
1736,13155674.0,3655.49,2996.03,-1843.11,-17286.82,863.31,11420.54,-3538.67,83.69,13155479.45,-3454.98,13152024.47
1737,13152925.51,3554.83,2966.7,-1880.41,-17278.28,868.57,11438.12,-3556.77,84.03,13152595.04,-3472.74,13149122.3
1738,13178275.36,3280.94,3006.62,-1868.54,-17395.34,878.52,11461.0,-3478.06,81.24,13177638.56,-3396.82,13174241.74
1739,13248237.87,3373.75,2965.07,-1874.69,-17217.44,830.02,11425.36,-3594.65,84.76,13247739.93,-3509.9,13244230.03
1740,13219451.62,3315.9,2977.09,-1844.2,-17363.85,879.7,11410.74,-3476.67,83.8,13218827.0,-3392.86,13215434.14
1741,13248525.26,3393.34,2970.61,-1826.4,-17404.06,833.47,11446.35,-3465.98,83.93,13247938.57,-3382.05,13244556.52
1742,13178854.38,3397.3,2967.03,-1860.95,-17398.01,861.79,11445.34,-3451.38,82.51,13178266.88,-3368.88,13174898.0
1743,13218630.19,3387.91,2963.62,-1865.48,-17396.83,841.11,11425.67,-3423.57,81.87,13217986.2,-3341.69,13214644.51
1744,13197989.18,3469.2,2949.21,-1869.34,-17333.68,881.91,11441.74,-3492.27,81.79,13197528.22,-3410.48,13194117.74
1745,13219083.27,3577.05,2939.49,-1850.8,-17302.33,834.85,11425.08,-3536.95,83.7,13218706.62,-3453.25,13215253.36
1746,13234043.73,3288.5,2972.18,-1868.89,-17367.25,862.62,11466.6,-3488.52,83.11,13233397.48,-3405.41,13229992.07
1747,13266191.56,3405.42,2960.14,-1887.93,-17299.0,828.34,11387.24,-3496.35,81.83,13265585.77,-3414.52,13262171.25
1748,13241117.74,3219.84,2926.1,-1835.9,-17403.32,841.55,11458.19,-3419.17,83.41,13240324.2,-3335.76,13236988.44
1749,13273352.2,3395.88,2945.19,-1828.53,-17331.29,835.29,11418.9,-3503.74,84.47,13272787.63,-3419.28,13269368.36
1750,13195840.31,3490.32,2968.95,-1889.07,-17352.24,824.94,11431.05,-3463.86,83.28,13195314.27,-3380.58,13191933.69
1751,13182020.52,3462.77,3014.44,-1839.96,-17362.8,866.84,11423.82,-3460.85,84.75,13181585.63,-3376.11,13178209.52
1752,13224299.76,3439.0,2985.35,-1861.99,-17352.73,856.86,11479.39,-3537.46,84.95,13223845.63,-3452.52,13220393.11
1753,13233763.81,3422.05,3004.84,-1845.44,-17390.02,848.63,11485.74,-3487.97,84.09,13233289.62,-3403.87,13229885.75
1754,13173153.6,3603.13,2992.83,-1829.27,-17360.39,846.0,11405.49,-3464.64,82.76,13172811.39,-3381.89,13169429.5
1755,13198631.23,3564.28,2981.33,-1836.7,-17364.0,843.42,11452.33,-3504.27,85.58,13198271.89,-3418.69,13194853.2
1756,13106152.81,3796.9,2981.65,-1848.65,-17419.73,862.9,11452.11,-3478.28,85.05,13105978.0,-3393.24,13102584.76
1757,13198611.89,3566.38,2986.44,-1866.22,-17442.45,854.3,11441.93,-3421.96,83.13,13198152.28,-3338.83,13194813.45
1758,13137125.92,3675.77,2976.61,-1852.64,-17360.15,873.83,11433.0,-3458.84,85.9,13136872.34,-3372.94,13133499.4
1759,13272916.69,3271.15,2979.91,-1846.16,-17343.13,839.41,11439.9,-3503.66,85.72,13272257.77,-3417.94,13268839.82
1760,13250317.14,3578.19,2947.91,-1841.0,-17386.25,825.52,11445.84,-3447.08,84.46,13249887.35,-3362.62,13246524.73
1761,13271940.13,3496.29,2935.84,-1840.4,-17453.17,854.98,11415.71,-3394.49,84.68,13271349.37,-3309.81,13268039.56
1762,13324928.54,3358.6,2931.28,-1849.98,-17457.27,860.05,11489.15,-3441.71,84.28,13324260.37,-3357.43,13320902.94
1763,13159182.2,3404.17,2955.73,-1858.94,-17466.95,851.12,11439.07,-3374.78,84.03,13158506.4,-3290.76,13155215.64
1764,13221039.24,3330.8,2962.28,-1831.83,-17437.46,835.39,11464.93,-3424.79,85.69,13220363.35,-3339.1,13217024.25
1765,13148946.46,3562.97,2995.13,-1835.26,-17462.49,863.48,11474.2,-3436.0,84.79,13148544.48,-3351.21,13145193.27
1766,13306597.85,3396.77,2999.76,-1863.63,-17357.33,844.87,11445.62,-3489.25,85.63,13306063.91,-3403.61,13302660.3
1767,13320927.38,3418.84,2996.19,-1838.2,-17299.48,844.76,11408.42,-3522.88,86.59,13320457.89,-3436.29,13317021.6
1768,13271275.86,3245.81,2956.03,-1827.15,-17369.72,847.17,11465.56,-3487.37,85.04,13270593.57,-3402.33,13267191.24
1769,13306095.13,3315.09,2976.5,-1845.39,-17389.05,872.33,11417.96,-3437.78,85.97,13305442.56,-3351.81,13302090.75
1770,13244987.95,3379.71,2934.86,-1830.63,-17297.77,858.36,11457.67,-3535.37,86.39,13244490.15,-3448.98,13241041.17
1771,13285341.5,3454.07,2940.98,-1847.3,-17338.39,820.77,11405.72,-3467.59,85.4,13284777.36,-3382.19,13281395.17
1772,13266677.21,3528.98,2955.11,-1826.29,-17345.86,867.16,11440.14,-3505.88,85.55,13266296.45,-3420.33,13262876.13
1773,13261176.18,3472.1,2985.83,-1861.99,-17343.99,870.86,11409.8,-3476.35,85.59,13260708.79,-3390.77,13257318.02
1774,13249548.01,3383.75,2962.22,-1846.31,-17390.56,863.27,11451.74,-3470.28,83.96,13248972.13,-3386.32,13245585.81
1775,13214209.71,3430.73,2966.18,-1811.59,-17368.44,838.94,11412.78,-3462.31,86.06,13213678.31,-3376.25,13210302.06
1776,13257795.74,3521.62,2998.03,-1846.01,-17344.97,849.4,11451.36,-3486.12,85.62,13257425.18,-3400.5,13254024.68
1777,13226189.69,3524.3,2949.66,-1878.74,-17289.5,842.47,11401.68,-3506.4,85.58,13225739.58,-3420.82,13222318.75
1778,13265515.29,3518.0,2953.71,-1817.56,-17486.04,863.41,11538.15,-3463.04,86.23,13265084.97,-3376.81,13261708.17
1779,13304390.94,3340.1,2970.28,-1827.45,-17359.15,841.61,11420.52,-3491.26,86.25,13303776.85,-3405.01,13300371.84
1780,13316160.5,3386.25,2970.93,-1840.39,-17302.13,844.2,11425.36,-3546.66,87.56,13315644.71,-3459.1,13312185.62
1781,13274823.12,3429.18,2953.18,-1843.29,-17214.19,841.02,11380.0,-3569.54,87.09,13274369.01,-3482.45,13270886.57
1782,13262227.63,3449.44,2949.2,-1837.98,-17361.52,847.5,11464.89,-3497.59,87.05,13261739.15,-3410.54,13258328.61
1783,13205572.25,3471.58,2937.19,-1856.3,-17316.17,845.91,11414.47,-3495.06,85.46,13205068.93,-3409.6,13201659.33
1784,13254472.31,3363.12,2916.76,-1843.93,-17335.92,856.87,11464.43,-3523.72,86.61,13253893.63,-3437.1,13250456.53
1785,13218745.33,3445.65,2988.94,-1834.0,-17443.03,848.69,11498.49,-3461.89,85.71,13218250.07,-3376.18,13214873.89
1786,13268698.21,3454.48,2937.76,-1865.3,-17309.5,836.18,11433.11,-3515.14,85.27,13268184.93,-3429.87,13264755.06
1787,13259640.52,3435.64,2952.93,-1826.78,-17277.49,839.57,11402.3,-3529.07,88.54,13259166.69,-3440.54,13255726.16
1788,13299905.66,3234.47,2929.96,-1802.29,-17288.82,841.03,11407.05,-3540.21,88.11,13299227.07,-3452.11,13295774.96
1789,13249016.09,3409.84,2972.14,-1852.27,-17266.29,866.95,11433.47,-3564.86,86.96,13248579.94,-3477.9,13245102.03
1790,13223688.28,3487.55,2954.87,-1841.99,-17228.81,856.71,11432.57,-3570.51,87.36,13223349.18,-3483.15,13219866.03
1791,13270949.25,3269.84,3004.39,-1859.08,-17306.38,852.17,11428.28,-3521.03,85.31,13270338.46,-3435.72,13266902.74
1792,13329916.88,3334.28,3003.01,-1824.47,-17317.49,837.26,11415.36,-3529.36,87.73,13329364.83,-3441.63,13325923.2
1793,13278452.85,3341.07,2948.44,-1847.99,-17238.29,858.23,11402.78,-3539.57,87.74,13277917.1,-3451.83,13274465.27
1794,13234759.92,3332.46,2983.58,-1849.75,-17254.65,856.49,11439.71,-3580.48,88.63,13234267.77,-3491.85,13230775.92
1795,13310265.5,3210.55,2962.64,-1849.94,-17299.89,834.03,11418.59,-3516.59,88.34,13309541.46,-3428.24,13306113.22
1796,13301496.96,3328.19,2994.87,-1845.58,-17287.57,883.82,11409.91,-3532.29,87.0,13300980.6,-3445.29,13297535.31
1797,13329669.64,3373.2,2944.07,-1825.0,-17310.75,858.44,11431.81,-3525.66,88.09,13329141.4,-3437.57,13325703.83
1798,13250286.76,3404.15,2943.95,-1866.57,-17208.7,864.22,11361.42,-3540.27,88.04,13249785.24,-3452.23,13246333.01
1799,13157662.49,3529.16,2965.94,-1871.7,-17273.35,852.47,11392.08,-3528.98,86.98,13157257.09,-3442.0,13153815.09
1800,13198837.71,3445.04,2962.68,-1848.77,-17312.23,858.35,11419.78,-3525.48,86.82,13198362.56,-3438.66,13194923.9
1801,13158282.14,3535.02,2949.15,-1820.0,-17330.92,842.21,11426.0,-3514.09,87.9,13157883.6,-3426.19,13154457.42
1802,13131674.6,3585.75,2940.88,-1862.08,-17318.73,823.31,11400.21,-3470.65,87.01,13131243.94,-3383.64,13127860.3
1803,13203921.5,3489.46,2972.45,-1819.23,-17319.49,837.61,11369.56,-3481.07,86.55,13203451.86,-3394.52,13200057.33
1804,13082330.16,3551.47,2970.79,-1884.49,-17254.73,858.82,11416.81,-3487.44,85.22,13081988.84,-3402.22,13078586.62
1805,13113284.41,3566.44,2959.05,-1855.28,-17279.27,842.28,11402.98,-3497.74,85.47,13112920.61,-3412.27,13109508.34
1806,13144271.58,3487.47,2957.38,-1839.3,-17354.43,837.76,11444.01,-3492.42,85.77,13143804.49,-3406.65,13140397.84
1807,13069060.02,3496.35,2997.78,-1833.48,-17318.74,856.1,11415.11,-3505.67,86.83,13068673.14,-3418.84,13065254.3
1808,13085060.43,3582.15,2928.4,-1847.16,-17381.23,886.57,11461.63,-3475.7,86.23,13084690.8,-3389.48,13081301.32
1809,13229337.95,3473.1,2973.92,-1817.77,-17408.92,851.79,11438.47,-3436.56,84.91,13228848.54,-3351.65,13225496.88
1810,13178122.03,3398.19,2982.55,-1860.0,-17327.14,828.22,11323.41,-3467.52,84.66,13177467.26,-3382.86,13174084.4
1811,13145267.08,3207.11,2968.67,-1847.03,-17379.73,873.34,11431.68,-3442.03,84.3,13144521.14,-3357.74,13141163.4
1812,13072794.84,3500.29,2917.24,-1877.61,-17416.13,858.89,11449.7,-3439.05,84.8,13072227.22,-3354.25,13068872.96
1813,13100433.18,3406.46,2976.14,-1852.06,-17334.68,860.42,11430.54,-3478.21,86.11,13099920.0,-3392.1,13096527.9
1814,13136994.03,3551.16,2941.48,-1830.97,-17424.76,859.32,11427.73,-3451.63,85.49,13136517.99,-3366.14,13133151.85
1815,13097906.33,3627.66,2945.16,-1833.94,-17448.1,861.0,11418.14,-3408.88,84.93,13097476.24,-3323.95,13094152.29
1816,13180105.64,3441.46,2979.49,-1881.08,-17323.33,828.74,11429.46,-3508.23,85.12,13179580.39,-3423.11,13176157.28
1817,13138266.91,3363.47,3002.74,-1866.83,-17363.28,855.45,11437.64,-3454.5,85.0,13137696.1,-3369.5,13134326.61
1818,13094493.14,3446.93,2952.75,-1832.78,-17439.01,867.32,11479.82,-3443.23,86.21,13093968.17,-3357.02,13090611.15
1819,13074874.27,3589.94,2964.89,-1851.61,-17367.59,858.0,11418.09,-3502.48,83.44,13074485.99,-3419.04,13071066.95
1820,13035321.1,3406.59,2973.43,-1857.8,-17481.23,851.1,11475.56,-3426.71,84.42,13034688.74,-3342.29,13031346.45
1821,13055810.56,3571.31,2984.09,-1844.04,-17380.28,851.75,11405.01,-3459.7,84.48,13055398.41,-3375.21,13052023.2
1822,13051456.8,3514.57,2942.27,-1888.1,-17266.36,861.87,11428.19,-3529.84,84.87,13051049.24,-3444.96,13047604.28
1823,13109024.07,3760.27,2942.04,-1847.37,-17362.28,851.4,11412.44,-3488.04,85.42,13108780.57,-3402.62,13105377.95
1824,13120839.16,3424.74,2980.61,-1844.94,-17313.45,845.0,11413.16,-3493.43,85.07,13120344.27,-3408.36,13116935.91
1825,13107957.86,3428.1,2973.7,-1889.6,-17278.71,834.83,11384.21,-3520.89,83.31,13107410.39,-3437.58,13103972.81
1826,13127287.7,3668.64,2950.4,-1854.43,-17361.28,835.22,11438.41,-3492.01,84.74,13126964.67,-3407.27,13123557.41
1827,13088376.22,3510.02,2949.31,-1849.77,-17289.01,851.03,11425.83,-3537.91,85.56,13087973.65,-3452.35,13084521.3
1828,13127468.7,3413.7,2955.28,-1828.91,-17332.66,856.22,11418.74,-3475.46,84.05,13126951.06,-3391.4,13123559.66
1829,13071079.01,3629.13,2932.84,-1892.12,-17410.62,845.24,11452.09,-3395.08,82.76,13070635.57,-3312.32,13067323.25
1830,13180550.61,3425.8,2999.55,-1863.95,-17372.11,834.87,11378.43,-3425.0,84.5,13179953.2,-3340.5,13176612.7
1831,13150761.95,3697.11,2926.37,-1849.75,-17396.09,830.56,11433.74,-3458.74,85.36,13150403.9,-3373.38,13147030.52
1832,13120268.1,3474.8,2995.24,-1866.69,-17414.03,862.58,11493.9,-3456.28,83.61,13119813.89,-3372.67,13116441.22
1833,13153962.34,3625.0,2970.99,-1874.2,-17284.39,864.72,11387.47,-3485.87,83.93,13153651.95,-3401.94,13150250.01
1834,13110735.7,3576.54,2929.0,-1855.91,-17227.5,858.81,11331.07,-3476.14,84.41,13110347.72,-3391.72,13106956.0
1835,13216188.58,3559.85,2967.78,-1853.42,-17279.34,854.48,11404.48,-3518.43,84.25,13215842.41,-3434.18,13212408.23
1836,13117228.66,3770.9,2932.07,-1867.67,-17364.72,854.8,11436.14,-3465.96,86.47,13116990.17,-3379.48,13113610.69
1837,13181649.36,3520.7,2958.43,-1850.26,-17308.83,830.52,11383.76,-3473.86,86.24,13181183.67,-3387.61,13177796.06
1838,13153700.11,3526.23,2931.3,-1864.9,-17294.24,844.04,11379.59,-3508.04,85.12,13153222.14,-3422.92,13149799.22
1839,13138031.52,3687.18,2938.93,-1880.37,-17258.22,847.31,11388.69,-3503.34,85.71,13137755.02,-3417.63,13134337.39
1840,13195517.37,3497.45,2927.57,-1870.52,-17277.34,846.28,11419.03,-3484.82,86.17,13195059.85,-3398.66,13191661.19
1841,13204255.24,3575.56,2942.94,-1895.94,-17419.67,859.42,11503.32,-3459.25,85.09,13203820.88,-3374.16,13200446.72
1842,13240349.76,3671.44,2959.84,-1879.07,-17263.94,857.47,11438.2,-3532.37,84.58,13240133.7,-3447.78,13236685.92
1843,13244173.7,3536.74,2979.41,-1867.05,-17263.32,837.48,11355.47,-3502.61,86.68,13243752.43,-3415.93,13240336.5
1844,13204251.77,3555.47,2933.44,-1858.8,-17312.57,854.11,11466.5,-3569.79,86.61,13203889.92,-3483.17,13200406.75
1845,13194979.39,3559.22,2979.47,-1849.62,-17333.29,859.39,11453.11,-3512.3,85.16,13194647.67,-3427.14,13191220.53
1846,13146954.54,3795.21,2891.21,-1862.14,-17422.09,860.9,11466.24,-3452.27,83.34,13146683.88,-3368.93,13143314.95
1847,13146791.61,3920.73,2942.2,-1839.23,-17296.98,834.51,11388.97,-3507.81,85.57,13146741.81,-3422.24,13143319.57
1848,13113038.04,3792.58,2945.9,-1852.19,-17304.39,835.91,11442.33,-3523.76,85.0,13112898.18,-3438.76,13109459.42
1849,13135728.31,3761.84,2948.36,-1853.78,-17276.23,866.03,11420.26,-3532.21,86.16,13135594.78,-3446.05,13132148.73
1850,13180693.3,3841.92,2950.84,-1865.08,-17185.91,851.47,11417.04,-3633.32,87.12,13180703.57,-3546.2,13177157.36
1851,13210295.91,3867.62,2947.18,-1849.79,-17245.29,868.48,11434.27,-3573.01,85.31,13210318.4,-3487.7,13206830.69
1852,13207187.6,3791.35,2948.28,-1865.23,-17289.37,865.71,11466.81,-3556.34,85.63,13207105.15,-3470.71,13203634.44
1853,13230255.06,3914.47,2951.31,-1846.41,-17370.36,878.91,11490.2,-3484.48,85.3,13230273.18,-3399.18,13226874.0
1854,13169901.14,3803.1,2946.9,-1866.61,-17296.66,857.32,11436.36,-3480.94,85.7,13169781.55,-3395.24,13166386.31
1855,13181353.34,3896.4,2974.52,-1883.08,-17308.39,858.13,11463.78,-3524.72,85.69,13181354.7,-3439.03,13177915.66
1856,13259369.78,3745.4,2929.42,-1842.95,-17246.22,850.25,11416.5,-3562.03,86.07,13259222.18,-3475.96,13255746.22
1857,13212034.93,3706.57,2964.38,-1844.62,-17345.96,861.33,11471.82,-3526.28,83.56,13211848.45,-3442.72,13208405.72
1858,13123345.32,3853.93,2915.45,-1835.77,-17283.34,858.97,11417.18,-3533.01,85.89,13123271.73,-3447.12,13119824.61
1859,13218293.67,3943.08,2957.39,-1851.2,-17282.88,859.75,11418.63,-3539.13,85.23,13218338.44,-3453.9,13214884.54
1860,13148578.62,3707.68,2931.93,-1845.78,-17307.47,840.66,11421.31,-3500.25,86.68,13148326.96,-3413.57,13144913.39
1861,13135744.25,3965.07,2945.57,-1877.77,-17217.59,869.38,11441.25,-3615.52,86.23,13135870.16,-3529.29,13132340.87
1862,13070681.13,4136.23,2918.26,-1800.34,-17222.48,849.53,11416.33,-3586.51,86.94,13070978.65,-3499.57,13067479.08
1863,13154768.61,3933.36,2936.34,-1845.03,-17304.75,852.44,11442.51,-3525.37,86.96,13154783.46,-3438.42,13151345.05
1864,13103733.5,3786.44,2937.33,-1841.25,-17336.77,857.14,11439.44,-3493.49,86.65,13103575.83,-3406.83,13100169.0
1865,13068609.25,3885.82,2952.58,-1855.16,-17330.53,866.11,11414.07,-3468.86,85.87,13068542.13,-3382.99,13065159.14
1866,13108053.25,4018.28,2938.0,-1856.56,-17297.46,862.07,11460.96,-3535.59,87.53,13108178.56,-3448.06,13104730.5
1867,13247742.28,3511.58,2941.37,-1869.16,-17304.97,864.63,11421.14,-3468.78,87.18,13247306.86,-3381.6,13243925.27
1868,13231424.25,3789.46,3024.19,-1830.9,-17350.21,870.68,11415.05,-3430.86,87.3,13231342.51,-3343.56,13227998.95
1869,13146986.74,3784.36,2942.5,-1853.04,-17352.5,835.9,11430.84,-3448.44,85.62,13146774.8,-3362.81,13143411.99
1870,13147051.9,4129.97,2923.55,-1869.54,-17285.66,819.2,11404.52,-3484.46,85.64,13147173.94,-3398.82,13143775.12
1871,13194540.08,3864.37,2960.16,-1836.57,-17336.0,861.18,11428.65,-3504.9,87.28,13194481.87,-3417.62,13191064.25
1872,13201717.12,3779.1,2952.21,-1843.88,-17264.81,844.74,11408.52,-3541.48,88.09,13201593.01,-3453.39,13198139.61
1873,13162866.04,4011.88,2963.19,-1836.79,-17265.58,837.37,11432.19,-3548.32,89.25,13163008.29,-3459.07,13159549.22
1874,13257047.76,3772.44,2942.14,-1842.55,-17227.84,834.61,11401.73,-3566.6,90.16,13256928.29,-3476.44,13253451.85
1875,13211623.66,3695.44,2942.25,-1856.96,-17151.5,864.94,11434.46,-3631.72,88.82,13211552.28,-3542.9,13208009.38
1876,13202028.15,3826.39,2959.69,-1870.46,-17175.92,849.32,11409.21,-3571.49,87.96,13202026.38,-3483.54,13198542.84
1877,13264172.71,3785.44,3001.08,-1846.88,-17189.71,846.22,11474.54,-3666.18,88.96,13264243.4,-3577.22,13260666.19
1878,13199269.06,3827.44,2931.07,-1821.68,-17117.8,877.61,11386.67,-3648.49,87.49,13199352.37,-3561.0,13195791.37
1879,13190542.8,3953.81,2957.08,-1813.95,-17204.47,849.05,11441.54,-3625.6,88.8,13190725.85,-3536.8,13187189.06
1880,13310185.56,3652.26,3020.89,-1832.77,-17149.79,842.18,11431.5,-3665.39,88.45,13310149.83,-3576.94,13306572.9
1881,13170240.3,3799.51,2933.31,-1839.06,-17226.67,849.27,11399.11,-3552.79,86.77,13170155.78,-3466.03,13166689.75
1882,13120680.75,3867.94,2962.44,-1854.79,-17185.05,851.27,11362.27,-3541.46,87.47,13120684.83,-3453.99,13117230.84
1883,13141044.45,3935.62,2923.04,-1851.68,-17231.14,842.19,11436.11,-3581.41,88.4,13141098.59,-3493.02,13137605.57
1884,13180203.24,3820.93,2931.11,-1854.1,-17190.68,861.66,11401.11,-3580.26,86.85,13180173.27,-3493.42,13176679.86
1885,13176523.52,3971.16,2967.82,-1842.22,-17321.33,828.96,11386.45,-3461.91,87.43,13176514.36,-3374.49,13173139.88
1886,13130846.4,3987.69,2949.65,-1845.48,-17250.28,861.47,11426.2,-3561.24,86.5,13130975.66,-3474.74,13127500.92
1887,13194280.01,3860.58,2974.21,-1845.46,-17298.82,860.62,11451.18,-3557.77,87.92,13194282.33,-3469.85,13190812.48
1888,13214238.11,4188.56,2995.21,-1876.63,-17356.81,853.49,11470.75,-3448.65,85.65,13214512.69,-3363.0,13211149.69
1889,13156192.32,3870.48,2938.51,-1849.33,-17271.69,847.26,11412.37,-3530.02,86.06,13156139.93,-3443.96,13152695.97
1890,13131055.66,3981.49,2927.84,-1857.9,-17307.66,858.97,11442.46,-3521.55,86.73,13131100.86,-3434.82,13127666.04
1891,13090806.91,3770.27,2945.79,-1828.26,-17427.02,867.24,11424.41,-3422.32,85.45,13090559.35,-3336.87,13087222.48
1892,13176610.03,3761.21,3018.22,-1828.14,-17415.37,859.02,11431.34,-3435.81,86.23,13176436.32,-3349.58,13173086.74
1893,13153381.82,4014.04,3018.1,-1845.24,-17337.71,860.02,11394.09,-3491.92,86.71,13153485.11,-3405.21,13150079.9
1894,13231995.5,3931.48,2981.73,-1851.06,-17362.5,879.66,11478.24,-3503.01,86.86,13232053.06,-3416.15,13228636.91
1895,13185439.95,3821.82,2930.78,-1845.34,-17388.6,860.05,11441.0,-3460.59,86.17,13185259.66,-3374.42,13181885.24
1896,13086990.83,3831.86,2941.08,-1840.23,-17343.67,844.07,11417.87,-3491.47,86.12,13086841.8,-3405.35,13083436.45
1897,13046573.39,3763.14,2963.45,-1862.98,-17393.79,850.27,11441.09,-3446.52,85.96,13046334.56,-3360.56,13042974.01
1898,13085161.76,3916.38,2958.17,-1860.1,-17366.76,872.18,11413.43,-3457.47,85.68,13085095.06,-3371.8,13081723.26
1899,13131700.05,4040.0,2976.89,-1864.69,-17326.28,850.55,11439.74,-3510.45,86.62,13131816.25,-3423.82,13128392.43
1900,13105730.38,3844.71,2931.62,-1866.51,-17377.81,855.52,11463.01,-3488.04,87.85,13105580.93,-3400.18,13102180.74
1901,13186042.08,3846.35,2964.42,-1838.58,-17397.94,855.08,11488.88,-3500.29,87.43,13185960.3,-3412.85,13182547.44
1902,13233582.51,3821.24,2941.75,-1835.72,-17256.0,836.55,11413.84,-3569.97,89.16,13233504.18,-3480.81,13230023.37
1903,13299139.14,3805.82,2982.7,-1838.19,-17297.33,853.61,11452.67,-3573.36,87.12,13299098.41,-3486.24,13295612.17
1904,13243774.09,3913.83,2951.5,-1862.7,-17142.73,836.39,11398.21,-3630.8,89.11,13243868.6,-3541.7,13240326.9
1905,13355968.17,3456.4,2975.29,-1843.39,-17239.06,845.19,11463.27,-3595.23,88.78,13355625.88,-3506.45,13352119.43
1906,13216531.34,3861.17,2932.11,-1819.8,-17187.92,847.77,11420.73,-3649.88,89.5,13216585.4,-3560.39,13213025.01
1907,13223377.57,3892.74,2976.62,-1836.83,-17246.27,839.64,11378.97,-3539.54,86.33,13223382.43,-3453.22,13219929.21
1908,13219552.62,3928.05,2944.96,-1830.94,-17226.09,840.23,11425.81,-3560.74,87.63,13219634.64,-3473.12,13216161.52
1909,13144529.03,3765.56,2918.46,-1850.68,-17270.31,828.93,11387.09,-3531.92,86.34,13144308.09,-3445.58,13140862.5
1910,13203861.25,4068.52,2943.27,-1838.21,-17268.91,835.79,11393.04,-3535.37,87.14,13203994.75,-3448.23,13200546.52
1911,13197250.05,3967.26,2948.04,-1840.86,-17313.31,848.46,11425.94,-3505.23,87.9,13197285.58,-3417.34,13193868.24
1912,13213866.87,3782.17,2946.31,-1819.15,-17297.91,856.98,11438.21,-3571.35,88.87,13213773.47,-3482.47,13210290.99
1913,13181233.19,4165.56,2986.39,-1834.9,-17331.83,865.52,11449.1,-3489.93,86.73,13181533.04,-3403.2,13178129.84
1914,13171663.92,4079.0,2965.18,-1819.59,-17275.66,852.79,11437.68,-3591.86,88.72,13171903.32,-3503.14,13168400.18
1915,13206604.26,4193.38,2938.72,-1818.8,-17208.11,853.65,11456.46,-3635.29,88.46,13207019.55,-3546.83,13203472.72
1916,13143688.45,3872.06,2968.19,-1806.3,-17331.42,867.3,11421.62,-3561.82,88.24,13143679.89,-3473.59,13140206.3
1917,13183150.76,4039.71,2931.66,-1846.76,-17263.67,843.54,11457.8,-3593.23,88.65,13183313.04,-3504.59,13179808.45
1918,13130109.1,4112.86,2930.91,-1800.49,-17432.67,857.83,11516.56,-3527.5,88.69,13130294.1,-3438.81,13126855.29
1919,13204826.57,4141.52,2970.57,-1839.88,-17360.38,847.15,11435.67,-3502.42,87.7,13205021.21,-3414.71,13201606.5
1920,13176590.02,3930.24,2927.51,-1816.68,-17370.69,854.34,11454.8,-3500.96,86.62,13176569.55,-3414.35,13173155.2
1921,13235069.41,4203.63,2937.84,-1815.68,-17305.49,851.17,11373.85,-3497.01,87.56,13235314.72,-3409.45,13231905.26
1922,13209939.19,4033.48,2919.1,-1832.52,-17363.65,845.59,11405.39,-3484.33,86.85,13209946.56,-3397.48,13206549.08
1923,13198686.02,3895.87,2953.77,-1866.93,-17256.65,869.75,11404.17,-3524.24,85.25,13198685.99,-3438.98,13195247.01
1924,13243680.2,4032.6,2955.34,-1824.07,-17293.45,847.11,11367.68,-3561.39,86.56,13243765.41,-3474.83,13240290.58
1925,13282445.73,3931.39,2960.07,-1877.94,-17268.2,833.97,11401.27,-3543.53,86.67,13282426.28,-3456.87,13278969.42
1926,13275225.94,3748.87,2971.85,-1825.6,-17314.7,847.91,11408.81,-3511.52,84.81,13275063.08,-3426.71,13271636.36
1927,13307418.21,3743.62,2978.83,-1869.26,-17314.96,846.4,11439.38,-3489.54,84.95,13307242.21,-3404.59,13303837.62
1928,13330689.87,3697.4,2928.75,-1849.63,-17363.15,863.63,11391.58,-3432.67,84.42,13330358.46,-3348.24,13327010.21
1929,13311878.74,4056.99,2969.23,-1860.92,-17300.81,852.83,11412.15,-3473.94,86.39,13312008.23,-3387.56,13308620.67
1930,13268504.57,3837.11,2953.38,-1838.68,-17402.47,852.27,11407.03,-3433.53,84.29,13268313.22,-3349.25,13264963.97
1931,13254947.69,3653.31,2934.24,-1847.16,-17431.01,860.55,11464.69,-3451.47,85.26,13254582.3,-3366.21,13251216.09
1932,13292316.38,4118.21,2985.77,-1845.68,-17207.18,849.3,11361.19,-3538.64,86.25,13292577.99,-3452.39,13289125.6
1933,13295611.67,3906.12,3007.78,-1863.19,-17279.17,869.86,11400.23,-3526.01,83.75,13295653.29,-3442.26,13292211.03
1934,13289060.78,3450.17,2936.82,-1880.47,-17361.26,845.65,11440.03,-3467.47,83.58,13288491.72,-3383.89,13285107.83
1935,13275181.04,3647.92,2934.46,-1876.86,-17295.47,848.17,11460.84,-3530.19,86.21,13274900.11,-3443.98,13271456.13
1936,13336608.07,3699.13,2961.1,-1829.36,-17186.7,831.94,11415.97,-3627.34,87.76,13336500.15,-3539.58,13332960.57
1937,13284414.21,3744.38,2995.52,-1846.56,-17243.97,856.73,11394.6,-3528.28,85.39,13284314.91,-3442.89,13280872.02
1938,13299878.4,3596.63,2964.43,-1847.36,-17200.21,848.95,11388.73,-3579.11,86.66,13299629.57,-3492.45,13296137.12
1939,13235146.64,3892.66,2932.51,-1854.23,-17229.79,851.92,11440.51,-3576.58,84.09,13235180.2,-3492.49,13231687.7
1940,13272134.8,3875.44,2979.31,-1825.02,-17274.51,852.23,11396.24,-3536.98,84.49,13272138.49,-3452.49,13268686.01
1941,13195795.78,3807.92,3025.52,-1840.31,-17231.78,827.46,11396.59,-3539.93,85.99,13195781.17,-3453.94,13192327.24
1942,13178874.52,3923.9,2927.36,-1838.62,-17320.28,872.33,11444.71,-3487.4,86.17,13178883.92,-3401.23,13175482.69
1943,13210567.37,3744.05,2969.65,-1832.42,-17280.37,829.74,11409.08,-3523.59,87.49,13210407.1,-3436.11,13206970.99
1944,13285261.1,3599.2,2973.77,-1836.04,-17288.25,851.15,11409.94,-3492.92,87.63,13284970.87,-3405.29,13281565.57
1945,13238604.17,3654.77,3008.77,-1856.39,-17410.34,858.92,11432.86,-3429.43,86.9,13238292.78,-3342.53,13234950.25
1946,13276103.59,3556.09,2991.86,-1855.84,-17358.21,829.78,11422.38,-3483.05,88.23,13275689.66,-3394.81,13272294.84
1947,13318202.31,3645.67,2953.79,-1863.64,-17349.21,838.0,11443.78,-3489.11,86.81,13317870.7,-3402.3,13314468.4
1948,13222531.72,3571.33,2935.01,-1835.77,-17377.24,845.64,11414.17,-3456.61,87.22,13222084.87,-3369.39,13218715.48
1949,13231834.37,3528.78,2944.34,-1844.45,-17486.34,858.08,11466.34,-3379.3,85.05,13231301.12,-3294.25,13228006.87
1950,13277609.25,3994.37,2955.06,-1844.73,-17376.28,849.02,11448.94,-3491.37,86.0,13277635.63,-3405.37,13274230.26
1951,13267370.48,3850.21,2961.13,-1873.53,-17439.74,849.3,11443.1,-3420.8,86.04,13267160.94,-3334.76,13263826.18
1952,13236046.25,3519.16,2955.63,-1871.85,-17293.28,850.41,11375.19,-3489.72,86.3,13235581.51,-3403.42,13232178.1
1953,13256714.27,3602.65,2985.62,-1840.14,-17417.91,852.89,11493.5,-3477.96,85.09,13256390.87,-3392.87,13252998.0
1954,13255673.45,3621.59,2965.18,-1844.04,-17267.03,848.39,11389.34,-3532.56,87.62,13255386.89,-3444.95,13251941.94
1955,13221039.44,3494.09,2916.39,-1814.58,-17371.8,857.04,11453.2,-3489.88,85.54,13220573.78,-3404.34,13217169.44
1956,13187660.14,3718.73,2930.46,-1854.2,-17367.46,833.86,11483.13,-3515.73,85.73,13187404.65,-3430.0,13183974.65
1957,13200387.31,3698.84,2935.59,-1821.3,-17250.29,861.67,11418.0,-3587.09,87.27,13200229.82,-3499.82,13196730.0
1958,13170389.26,3671.65,2925.86,-1842.09,-17245.16,830.83,11452.17,-3585.38,86.19,13170182.53,-3499.19,13166683.33
1959,13232328.61,3742.11,2979.62,-1870.57,-17194.44,830.55,11416.29,-3590.1,87.8,13232232.18,-3502.3,13228729.88
1960,13235685.11,3512.24,2963.67,-1859.93,-17329.77,847.23,11438.76,-3495.39,87.86,13235257.32,-3407.53,13231849.79
1961,13280575.51,3590.64,2976.6,-1834.06,-17268.98,850.67,11436.94,-3559.56,87.0,13280327.31,-3472.56,13276854.76
1962,13322787.06,3528.12,3018.98,-1847.77,-17281.19,873.31,11481.65,-3576.45,87.96,13322560.16,-3488.49,13319071.67
1963,13269841.23,3415.65,2988.06,-1863.36,-17156.91,859.27,11355.51,-3581.3,87.23,13269439.44,-3494.07,13265945.36
1964,13259764.15,3375.43,2929.62,-1835.59,-17297.55,866.07,11489.38,-3578.91,86.65,13259291.51,-3492.26,13255799.25
1965,13250691.86,3527.78,2951.57,-1838.96,-17214.0,839.34,11390.9,-3619.19,87.49,13250348.48,-3531.7,13246816.78
1966,13241906.91,3613.42,2953.85,-1863.27,-17277.08,853.09,11397.66,-3555.64,86.87,13241584.58,-3468.77,13238115.81
1967,13254752.72,3886.24,2925.72,-1845.83,-17214.97,831.82,11415.68,-3574.08,87.71,13254751.36,-3486.37,13251264.98
1968,13158315.11,3883.68,2948.07,-1875.87,-17259.79,869.25,11432.61,-3568.05,87.83,13158313.04,-3480.22,13154832.83
1969,13244000.5,3842.0,2935.91,-1807.65,-17252.95,840.25,11426.88,-3584.7,86.84,13243984.94,-3497.86,13240487.08
1970,13201248.96,3917.37,2924.63,-1881.12,-17216.29,855.13,11386.23,-3564.12,85.64,13201234.9,-3478.49,13197756.41
1971,13291031.72,3745.98,2951.59,-1811.95,-17266.93,864.54,11442.81,-3581.82,85.56,13290957.76,-3496.25,13287461.51
1972,13345629.98,3656.56,2946.72,-1850.1,-17270.11,849.59,11414.71,-3534.72,87.21,13345377.35,-3447.51,13341929.84
1973,13285172.33,3504.46,2983.41,-1845.37,-17379.31,849.77,11469.89,-3496.91,86.34,13284755.17,-3410.58,13281344.6
1974,13343774.0,3388.93,2915.01,-1828.85,-17403.96,848.78,11482.85,-3499.5,87.61,13343176.75,-3411.89,13339764.86
1975,13376977.41,3654.55,2962.27,-1827.99,-17351.74,852.49,11451.47,-3522.85,88.69,13376718.46,-3434.16,13373284.3
1976,13296126.88,3634.3,2961.95,-1816.18,-17258.57,858.74,11374.18,-3565.74,87.02,13295881.29,-3478.72,13292402.57
1977,13185444.3,3764.68,2929.7,-1814.05,-17237.26,865.8,11402.87,-3575.09,88.01,13185356.04,-3487.08,13181868.96
1978,13296573.27,3429.38,2930.6,-1818.35,-17319.13,848.33,11441.11,-3537.12,87.95,13296085.21,-3449.17,13292636.04
1979,13281566.18,3714.65,2938.37,-1820.75,-17346.35,854.48,11425.27,-3512.72,87.66,13281331.85,-3425.07,13277906.78
1980,13230521.29,4041.01,2905.24,-1837.67,-17292.94,843.33,11415.18,-3534.88,86.13,13230595.44,-3448.76,13227146.68
1981,13194656.4,3870.69,2908.49,-1847.36,-17360.81,845.3,11428.3,-3467.32,85.53,13194501.01,-3381.79,13191119.22
1982,13192990.37,3945.0,2921.53,-1834.6,-17385.23,863.61,11493.66,-3486.24,85.42,13192994.33,-3400.81,13189593.52
1983,13144996.62,3805.3,2924.57,-1836.0,-17280.36,870.66,11475.94,-3563.26,86.91,13144956.73,-3476.35,13141480.38
1984,13198808.77,3789.1,2905.0,-1832.72,-17396.71,856.22,11441.65,-3447.62,86.49,13198571.31,-3361.13,13195210.18
1985,13288467.14,3799.38,2895.93,-1838.48,-17432.43,853.25,11461.11,-3433.81,84.83,13288205.91,-3348.98,13284856.92
1986,13252227.36,3581.29,2980.91,-1853.99,-17424.15,865.98,11426.1,-3441.9,85.1,13251803.5,-3356.8,13248446.7
1987,13288271.03,3710.52,2918.28,-1843.23,-17377.83,833.39,11450.51,-3438.14,85.64,13287962.66,-3352.49,13284610.17
1988,13218067.87,3517.95,2910.83,-1856.12,-17361.61,857.78,11427.69,-3463.1,86.24,13217564.39,-3376.86,13214187.53
1989,13301810.89,3539.6,2968.89,-1865.61,-17260.97,847.69,11416.04,-3567.82,86.18,13301456.53,-3481.64,13297974.89
1990,13253887.31,3568.07,3002.57,-1854.8,-17272.97,848.74,11451.45,-3564.37,86.51,13253630.37,-3477.86,13250152.51
1991,13239512.2,3403.72,2986.02,-1835.98,-17323.06,861.62,11450.72,-3533.47,87.52,13239055.22,-3445.95,13235609.28
1992,13212475.35,3705.91,3028.51,-1869.88,-17384.78,864.3,11506.86,-3497.81,85.82,13212326.27,-3411.99,13208914.28
1993,13265271.46,3516.63,2926.74,-1858.04,-17313.06,848.79,11500.02,-3532.39,85.5,13264892.55,-3446.89,13261445.66
1994,13234498.06,3649.61,2988.32,-1873.49,-17360.24,842.36,11476.26,-3520.85,84.85,13234220.89,-3436.01,13230784.88
1995,13223689.23,3526.51,2962.65,-1855.81,-17235.54,828.83,11410.08,-3545.49,87.39,13223325.94,-3458.1,13219867.84
1996,13266577.37,3477.81,2945.77,-1845.24,-17324.0,842.22,11433.74,-3517.58,85.9,13266107.67,-3431.68,13262676.0
1997,13216604.89,3599.23,2908.63,-1855.64,-17223.31,843.18,11424.8,-3579.23,86.88,13216301.78,-3492.35,13212809.43
[truncated: 48,003 more rows]

## Sheet: FP2-ICD
GENERALIZED BORN:
Complex Energy Terms
Frame #,BOND,ANGLE,DIHED,VDWAALS,EEL,1-4 VDW,1-4 EEL,EGB,ESURF,GGAS,GSOLV,TOTAL
1,718.82,1828.73,2924.33,-1883.31,-17454.02,853.6,11352.23,-3321.83,78.05,-1659.63,-3243.78,-4903.42
2,726.74,1812.55,2958.72,-1902.35,-17555.12,854.49,11442.88,-3323.77,76.19,-1662.1,-3247.58,-4909.68
3,726.38,1863.16,2941.65,-1878.98,-17547.41,863.98,11411.44,-3322.54,77.88,-1619.77,-3244.66,-4864.43
4,764.52,1831.74,2958.04,-1910.71,-17549.91,849.95,11406.04,-3301.26,76.33,-1650.32,-3224.93,-4875.25
5,707.26,1819.81,2931.32,-1882.72,-17519.71,854.81,11403.45,-3350.72,77.07,-1685.77,-3273.66,-4959.43
6,781.07,1831.13,2947.63,-1863.27,-17506.16,857.59,11410.53,-3353.34,75.91,-1541.46,-3277.44,-4818.9
7,741.14,1797.75,2935.78,-1921.81,-17557.01,874.37,11468.24,-3295.92,74.71,-1661.54,-3221.22,-4882.75
8,743.63,1840.19,2931.06,-1881.3,-17560.07,879.08,11408.99,-3317.7,77.14,-1638.42,-3240.56,-4878.98
9,747.18,1829.54,2957.02,-1884.21,-17484.4,876.18,11398.0,-3323.28,75.14,-1560.68,-3248.14,-4808.83
10,717.74,1837.81,2972.07,-1914.56,-17561.99,862.81,11422.12,-3303.87,75.02,-1664.0,-3228.85,-4892.86
11,725.83,1858.59,2967.99,-1899.72,-17560.26,865.09,11401.54,-3309.34,75.31,-1640.94,-3234.03,-4874.96
12,736.57,1872.77,2967.31,-1902.89,-17548.9,838.36,11387.49,-3305.77,75.23,-1649.29,-3230.54,-4879.83
13,741.63,1814.14,2968.19,-1849.68,-17563.57,870.99,11426.96,-3326.39,75.15,-1591.34,-3251.24,-4842.59
14,748.76,1822.88,2953.21,-1905.4,-17478.01,859.06,11400.89,-3336.11,75.4,-1598.6,-3260.71,-4859.3
15,759.08,1856.48,2955.12,-1873.37,-17531.4,856.86,11407.36,-3349.38,76.35,-1569.87,-3273.04,-4842.91
16,745.47,1835.77,2972.47,-1859.58,-17577.66,860.12,11391.38,-3328.18,77.41,-1632.03,-3250.77,-4882.8
17,750.73,1773.32,2942.44,-1880.22,-17587.99,858.08,11409.41,-3288.4,76.13,-1734.22,-3212.27,-4946.48
18,753.75,1815.17,2932.54,-1862.81,-17656.48,879.28,11460.43,-3289.31,76.19,-1678.13,-3213.11,-4891.24
19,722.52,1817.28,2956.89,-1873.03,-17535.38,834.61,11359.84,-3301.87,75.32,-1717.27,-3226.55,-4943.82
20,753.79,1804.44,2935.0,-1850.76,-17556.55,863.41,11396.7,-3332.18,76.95,-1653.97,-3255.22,-4909.2
21,701.13,1842.85,2956.05,-1900.23,-17421.93,860.58,11376.68,-3385.24,77.26,-1584.88,-3307.97,-4892.85
22,773.25,1810.8,2934.69,-1880.44,-17468.43,856.34,11386.86,-3354.71,76.47,-1586.94,-3278.24,-4865.18
23,746.87,1815.43,2912.71,-1884.01,-17549.87,864.51,11389.41,-3299.59,75.16,-1704.95,-3224.44,-4929.39
24,753.8,1812.49,2950.6,-1884.07,-17485.79,835.33,11412.71,-3365.99,77.18,-1604.91,-3288.81,-4893.73
25,724.78,1828.36,2936.96,-1896.14,-17444.81,879.96,11362.55,-3340.97,75.98,-1608.34,-3264.98,-4873.33
26,754.69,1858.8,2958.43,-1895.98,-17470.49,882.69,11397.36,-3364.03,78.28,-1514.51,-3285.75,-4800.26
27,750.93,1826.63,2969.16,-1893.49,-17497.42,866.02,11340.26,-3309.37,78.79,-1637.9,-3230.58,-4868.48
28,714.57,1862.86,2985.52,-1892.48,-17523.77,841.99,11390.93,-3334.37,77.93,-1620.38,-3256.43,-4876.82
29,758.74,1837.48,2936.76,-1907.46,-17545.23,849.02,11417.43,-3334.75,77.44,-1653.25,-3257.31,-4910.56
30,739.54,1830.34,2950.47,-1888.08,-17420.97,839.54,11376.14,-3382.54,78.31,-1573.03,-3304.23,-4877.26
31,722.2,1807.7,2950.79,-1863.94,-17519.16,864.39,11409.71,-3355.77,77.47,-1628.31,-3278.3,-4906.61
32,714.5,1857.49,2989.26,-1896.75,-17478.09,859.52,11389.38,-3378.59,77.84,-1564.69,-3300.75,-4865.44
33,730.26,1804.09,2977.29,-1865.46,-17508.6,886.85,11380.91,-3353.63,76.39,-1594.67,-3277.24,-4871.91
34,734.06,1808.43,2979.35,-1879.37,-17578.25,879.81,11419.73,-3331.61,76.79,-1636.23,-3254.82,-4891.06
35,762.35,1841.39,2952.25,-1873.33,-17534.12,865.09,11356.34,-3290.75,77.22,-1630.04,-3213.53,-4843.56
36,739.32,1879.99,2942.75,-1910.15,-17479.29,860.79,11372.56,-3337.14,76.67,-1594.01,-3260.48,-4854.49
37,726.07,1810.72,2947.29,-1879.34,-17474.72,869.95,11420.46,-3381.05,76.38,-1579.57,-3304.67,-4884.24
38,730.44,1840.2,2982.98,-1878.98,-17562.0,851.61,11407.28,-3349.19,77.45,-1628.46,-3271.74,-4900.2
39,754.46,1823.71,2954.88,-1899.76,-17535.54,863.1,11413.65,-3299.47,76.2,-1625.5,-3223.27,-4848.77
40,738.1,1806.02,2960.42,-1879.22,-17519.74,872.83,11436.37,-3348.61,77.62,-1585.24,-3270.99,-4856.23
41,740.35,1845.72,2943.3,-1896.61,-17569.94,853.78,11428.14,-3341.56,78.15,-1655.26,-3263.42,-4918.68
42,756.02,1861.37,2958.6,-1850.57,-17505.38,859.13,11398.59,-3387.76,78.88,-1522.23,-3308.88,-4831.11
43,737.68,1820.83,2957.06,-1885.58,-17443.33,853.77,11395.38,-3410.87,79.2,-1564.19,-3331.67,-4895.86
44,741.68,1850.99,2964.08,-1880.2,-17449.49,862.19,11404.86,-3398.83,80.57,-1505.9,-3318.27,-4824.17
45,727.95,1811.7,2956.28,-1859.84,-17556.91,864.9,11414.8,-3318.6,79.36,-1641.11,-3239.24,-4880.35
46,755.63,1793.24,3010.29,-1898.64,-17487.47,850.83,11393.92,-3363.25,78.43,-1582.2,-3284.82,-4867.02
47,741.67,1841.33,2952.17,-1897.27,-17472.76,855.1,11399.25,-3382.9,78.19,-1580.51,-3304.71,-4885.21
48,735.95,1861.33,2943.46,-1892.5,-17531.64,858.94,11413.8,-3339.65,77.87,-1610.66,-3261.78,-4872.44
49,745.37,1854.4,2925.78,-1883.12,-17411.27,847.69,11388.0,-3434.65,77.48,-1533.16,-3357.17,-4890.33
50,737.71,1844.68,2928.29,-1879.42,-17451.1,849.59,11426.2,-3397.44,79.56,-1544.03,-3317.89,-4861.92
51,733.48,1847.67,2952.62,-1872.46,-17404.66,834.55,11353.16,-3417.76,78.76,-1555.64,-3339.0,-4894.63
52,751.53,1878.01,2938.89,-1895.55,-17430.72,852.59,11378.5,-3356.43,75.77,-1526.74,-3280.65,-4807.4
53,754.78,1831.55,2953.96,-1889.2,-17429.72,863.75,11408.94,-3406.89,76.86,-1505.93,-3330.03,-4835.96
54,783.23,1851.13,2954.59,-1891.11,-17400.66,844.01,11308.36,-3412.2,76.69,-1550.45,-3335.52,-4885.97
55,770.86,1829.99,2987.85,-1880.88,-17465.65,843.64,11407.56,-3395.38,78.02,-1506.64,-3317.36,-4824.0
56,766.36,1799.87,2949.82,-1887.99,-17452.58,863.7,11383.87,-3386.34,78.56,-1576.96,-3307.78,-4884.74
57,750.14,1817.02,2950.61,-1896.93,-17369.93,843.23,11410.67,-3461.98,78.43,-1495.19,-3383.55,-4878.74
58,730.89,1839.72,2937.18,-1870.0,-17392.42,842.75,11394.88,-3435.89,77.41,-1517.01,-3358.48,-4875.49
59,728.13,1838.62,2947.14,-1898.17,-17589.86,855.16,11460.48,-3339.83,76.22,-1658.52,-3263.6,-4922.12
60,737.33,1835.81,2911.54,-1859.37,-17377.23,856.68,11424.23,-3487.73,76.14,-1471.01,-3411.59,-4882.6
61,742.68,1829.65,2952.79,-1905.01,-17530.7,867.62,11468.55,-3372.91,75.81,-1574.42,-3297.1,-4871.52
62,749.72,1867.79,2966.07,-1909.51,-17437.58,865.17,11427.62,-3423.35,78.34,-1470.71,-3345.01,-4815.72
63,736.74,1834.96,2949.11,-1892.89,-17409.43,866.22,11407.81,-3448.88,78.02,-1507.48,-3370.86,-4878.34
64,729.77,1844.26,2943.37,-1889.48,-17425.17,862.7,11407.58,-3430.26,77.1,-1526.98,-3353.16,-4880.13
65,736.17,1850.31,2970.85,-1917.87,-17390.53,860.02,11465.46,-3500.31,77.96,-1425.6,-3422.34,-4847.94
66,727.36,1761.45,2949.96,-1894.76,-17501.94,875.63,11405.33,-3366.51,76.2,-1676.98,-3290.31,-4967.29
67,753.19,1837.33,2936.9,-1906.51,-17355.02,877.19,11379.31,-3469.53,79.1,-1477.61,-3390.43,-4868.04
68,768.15,1809.15,2923.17,-1883.16,-17291.33,839.17,11353.59,-3511.52,78.14,-1481.24,-3433.38,-4914.63
69,770.77,1802.38,2948.55,-1867.58,-17349.39,863.61,11397.69,-3498.0,80.58,-1433.95,-3417.42,-4851.37
70,755.45,1818.71,2984.78,-1905.67,-17368.63,864.5,11415.02,-3513.61,78.39,-1435.84,-3435.22,-4871.06
71,724.25,1864.36,2985.59,-1880.58,-17376.3,862.66,11403.09,-3476.33,79.92,-1416.92,-3396.41,-4813.33
72,719.61,1844.75,2953.52,-1899.89,-17343.51,850.08,11402.53,-3501.38,78.65,-1472.91,-3422.73,-4895.64
73,755.94,1792.25,2973.7,-1915.99,-17323.66,846.24,11397.05,-3510.32,78.92,-1474.48,-3431.4,-4905.88
74,762.35,1839.9,2965.75,-1889.35,-17292.53,828.59,11389.12,-3547.06,77.47,-1396.17,-3469.59,-4865.77
75,736.05,1862.43,2968.91,-1903.21,-17402.74,855.72,11422.15,-3473.23,77.52,-1460.68,-3395.71,-4856.39
76,763.53,1768.93,2957.46,-1889.67,-17408.1,855.42,11412.43,-3461.08,77.32,-1540.01,-3383.76,-4923.78
77,775.86,1819.21,2941.76,-1910.61,-17346.11,873.11,11362.68,-3458.96,76.61,-1484.1,-3382.35,-4866.45
78,705.13,1794.29,2951.96,-1910.56,-17497.65,865.53,11448.31,-3398.78,75.66,-1642.98,-3323.12,-4966.1
79,721.02,1838.2,2954.28,-1896.22,-17508.63,846.68,11398.22,-3367.71,78.64,-1646.45,-3289.07,-4935.51
80,776.69,1822.66,2937.14,-1866.21,-17436.37,838.59,11386.22,-3426.51,76.99,-1541.27,-3349.53,-4890.8
81,721.97,1824.45,2946.49,-1883.66,-17397.89,861.89,11414.76,-3456.06,78.87,-1511.98,-3377.19,-4889.17
82,703.37,1837.04,2962.84,-1874.34,-17429.71,872.32,11440.99,-3479.7,77.76,-1487.49,-3401.94,-4889.43
83,674.33,1838.61,2946.24,-1904.32,-17417.48,880.48,11464.03,-3500.15,76.52,-1518.11,-3423.63,-4941.74
84,701.96,1791.61,2962.93,-1874.25,-17549.15,876.95,11440.8,-3383.25,77.0,-1649.14,-3306.26,-4955.4
85,725.62,1782.21,2938.95,-1894.84,-17535.73,871.25,11484.14,-3351.43,77.13,-1628.4,-3274.3,-4902.69
86,739.79,1767.77,2958.95,-1875.34,-17503.75,857.66,11430.1,-3386.06,77.56,-1624.82,-3308.5,-4933.31
87,707.52,1781.67,2970.07,-1869.49,-17466.69,852.86,11375.16,-3382.97,76.56,-1648.91,-3306.41,-4955.32
88,739.69,1855.02,2978.64,-1898.71,-17408.25,836.96,11405.24,-3447.59,78.26,-1491.42,-3369.33,-4860.75
89,753.35,1768.22,2952.21,-1847.34,-17493.91,852.93,11409.08,-3394.72,79.93,-1605.46,-3314.79,-4920.25
90,714.41,1847.14,2952.93,-1888.19,-17400.55,853.24,11382.22,-3439.18,78.47,-1538.81,-3360.71,-4899.52
91,745.19,1854.6,2960.68,-1895.05,-17468.25,850.88,11402.62,-3396.46,77.09,-1549.33,-3319.37,-4868.7
92,695.71,1826.86,2965.57,-1893.79,-17535.3,853.94,11441.37,-3352.54,76.22,-1645.63,-3276.32,-4921.96
93,703.64,1795.2,2973.73,-1894.69,-17448.54,852.52,11403.87,-3385.39,77.44,-1614.27,-3307.95,-4922.22
94,724.07,1896.38,2948.36,-1896.53,-17455.74,855.54,11379.47,-3387.15,76.78,-1548.43,-3310.38,-4858.81
95,720.49,1858.82,2984.52,-1890.56,-17512.24,848.46,11427.55,-3358.73,78.1,-1562.95,-3280.63,-4843.58
96,716.53,1823.34,2967.2,-1884.38,-17473.26,865.65,11360.1,-3345.34,76.82,-1624.83,-3268.51,-4893.34
97,723.33,1829.06,2945.42,-1907.36,-17534.44,844.07,11411.85,-3343.45,76.93,-1688.08,-3266.53,-4954.61
98,762.79,1820.59,2982.86,-1892.12,-17400.45,875.35,11383.07,-3403.19,76.34,-1467.92,-3326.85,-4794.77
99,753.64,1789.19,2944.8,-1880.02,-17493.63,857.18,11412.14,-3375.76,76.73,-1616.7,-3299.03,-4915.73
100,746.06,1895.25,2937.63,-1925.88,-17458.42,843.95,11355.95,-3385.49,76.3,-1605.46,-3309.19,-4914.65
101,773.67,1901.7,2960.78,-1889.91,-17429.54,853.38,11352.71,-3391.02,74.74,-1477.22,-3316.28,-4793.5
102,719.11,1812.39,2937.07,-1896.1,-17533.23,852.42,11394.01,-3327.61,75.88,-1714.34,-3251.73,-4966.07
103,756.63,1805.78,2915.43,-1896.16,-17515.79,848.82,11388.81,-3330.44,76.52,-1696.48,-3253.92,-4950.4
104,744.83,1886.21,2960.26,-1885.41,-17513.87,864.47,11390.74,-3345.81,76.6,-1552.78,-3269.21,-4821.99
105,734.96,1859.28,2900.93,-1920.84,-17490.73,854.39,11421.79,-3363.94,75.31,-1640.23,-3288.62,-4928.85
106,760.33,1837.05,2965.02,-1872.45,-17434.18,849.55,11322.89,-3404.6,75.58,-1571.79,-3329.02,-4900.81
107,782.33,1860.64,2944.92,-1887.95,-17470.39,872.72,11389.0,-3363.56,76.67,-1508.73,-3286.89,-4795.63
108,733.1,1794.99,2937.1,-1888.8,-17444.79,866.98,11404.02,-3416.15,77.37,-1597.4,-3338.78,-4936.18
109,765.44,1790.58,2916.63,-1901.63,-17409.96,866.2,11385.41,-3407.72,76.69,-1587.31,-3331.03,-4918.34
110,733.79,1770.09,2970.11,-1915.4,-17450.6,842.89,11407.56,-3393.52,76.69,-1641.58,-3316.82,-4958.4
111,737.41,1852.22,2959.76,-1894.99,-17453.12,863.64,11365.58,-3373.28,76.44,-1569.5,-3296.84,-4866.33
112,721.99,1863.81,2961.22,-1895.68,-17526.75,841.82,11413.29,-3376.96,75.36,-1620.3,-3301.61,-4921.91
113,732.88,1796.77,2983.29,-1896.81,-17472.54,843.12,11415.69,-3392.0,76.5,-1597.6,-3315.51,-4913.11
114,691.67,1831.37,2950.02,-1911.05,-17449.36,872.85,11397.58,-3394.72,75.74,-1616.92,-3318.98,-4935.9
115,821.69,1792.44,2975.84,-1895.9,-17470.6,842.64,11394.95,-3372.59,76.78,-1538.94,-3295.81,-4834.75
116,746.08,1852.79,2928.23,-1880.48,-17490.02,879.54,11430.65,-3379.22,76.45,-1533.21,-3302.77,-4835.98
117,732.47,1816.96,2954.4,-1898.99,-17469.63,852.95,11417.42,-3400.99,77.15,-1594.42,-3323.84,-4918.26
118,749.93,1823.05,2950.4,-1860.21,-17406.81,835.46,11361.04,-3435.73,78.2,-1547.14,-3357.53,-4904.68
119,720.34,1858.21,2940.24,-1904.35,-17439.45,870.46,11396.83,-3390.26,76.33,-1557.71,-3313.94,-4871.65
120,710.52,1793.52,2940.36,-1892.66,-17395.18,859.55,11397.52,-3425.41,75.19,-1586.37,-3350.22,-4936.6
121,716.21,1874.14,2931.99,-1907.71,-17421.72,857.91,11419.04,-3420.09,76.32,-1530.15,-3343.76,-4873.91
122,754.35,1738.72,2914.91,-1885.16,-17376.5,873.77,11393.49,-3442.97,76.51,-1586.42,-3366.46,-4952.88
123,735.53,1845.44,2953.08,-1915.52,-17399.97,847.91,11409.01,-3432.62,77.55,-1524.53,-3355.07,-4879.6
124,729.19,1779.16,2979.87,-1869.84,-17424.02,869.26,11442.75,-3432.94,78.97,-1493.63,-3353.97,-4847.6
125,748.87,1796.0,2918.42,-1878.11,-17400.74,874.06,11443.34,-3459.34,77.71,-1498.15,-3381.63,-4879.78
126,769.7,1830.58,2960.58,-1872.44,-17372.16,855.83,11353.36,-3428.18,77.36,-1474.55,-3350.82,-4825.36
127,750.5,1801.47,2993.34,-1875.01,-17369.4,853.87,11397.18,-3480.3,79.01,-1448.03,-3401.29,-4849.32
128,775.36,1863.35,2947.35,-1892.29,-17403.94,847.25,11402.76,-3441.06,79.74,-1460.17,-3361.33,-4821.5
129,718.45,1815.14,2940.28,-1857.71,-17420.11,848.9,11412.82,-3446.36,78.31,-1542.22,-3368.04,-4910.27
130,749.13,1815.98,2931.53,-1903.26,-17311.39,859.01,11421.34,-3514.64,77.74,-1437.66,-3436.9,-4874.56
131,766.06,1816.49,2928.53,-1910.21,-17286.09,849.53,11395.69,-3515.14,77.23,-1440.01,-3437.91,-4877.92
132,735.54,1764.65,2965.72,-1903.1,-17214.0,858.03,11330.24,-3546.57,78.77,-1462.92,-3467.8,-4930.72
133,779.09,1778.51,2940.99,-1873.88,-17280.47,872.12,11420.71,-3560.16,78.53,-1362.94,-3481.63,-4844.57
134,708.93,1780.23,2962.35,-1882.84,-17420.07,855.13,11443.96,-3452.35,77.74,-1552.3,-3374.61,-4926.91
135,779.56,1838.62,2969.13,-1856.04,-17436.55,850.7,11409.89,-3428.71,77.32,-1444.69,-3351.38,-4796.08
136,728.69,1836.83,2969.85,-1896.57,-17371.49,847.04,11377.0,-3440.46,78.84,-1508.65,-3361.62,-4870.27
137,738.89,1808.26,2965.27,-1911.06,-17330.22,862.2,11365.63,-3471.17,78.42,-1501.03,-3392.75,-4893.78
138,753.06,1820.14,2901.53,-1858.63,-17310.58,861.32,11432.53,-3564.85,79.92,-1400.63,-3484.93,-4885.56
139,735.67,1781.72,2950.46,-1886.0,-17251.38,875.88,11389.68,-3581.32,79.41,-1403.99,-3501.91,-4905.89
140,740.48,1826.57,2957.26,-1914.32,-17344.44,838.07,11409.93,-3506.14,76.95,-1486.44,-3429.2,-4915.63
141,758.11,1828.65,2925.48,-1928.66,-17311.59,861.71,11410.79,-3501.56,77.44,-1455.51,-3424.12,-4879.63
142,738.1,1790.53,2945.85,-1880.66,-17263.36,849.44,11391.82,-3527.28,80.46,-1428.28,-3446.82,-4875.1
143,743.29,1864.4,2944.58,-1900.47,-17164.97,832.84,11361.39,-3626.67,79.78,-1318.95,-3546.89,-4865.84
144,748.51,1887.11,2948.13,-1910.79,-17332.59,853.83,11391.32,-3496.63,77.41,-1414.49,-3419.22,-4833.7
145,751.46,1802.14,2920.53,-1872.67,-17330.54,862.17,11386.76,-3507.42,79.19,-1480.17,-3428.22,-4908.4
146,758.61,1850.09,2958.14,-1859.66,-17312.18,833.54,11357.06,-3527.26,79.04,-1414.39,-3448.22,-4862.61
147,744.8,1802.32,2959.21,-1907.88,-17373.62,864.56,11421.2,-3492.99,76.92,-1489.41,-3416.07,-4905.49
148,725.48,1828.89,2939.67,-1894.25,-17218.23,855.86,11379.53,-3561.79,78.29,-1383.05,-3483.5,-4866.55
149,725.28,1860.41,2916.55,-1877.76,-17393.1,868.27,11372.71,-3455.38,76.82,-1527.64,-3378.55,-4906.19
150,783.99,1778.11,2943.58,-1915.59,-17274.58,835.26,11358.31,-3538.79,77.46,-1490.92,-3461.32,-4952.24
151,793.35,1796.29,2925.16,-1867.78,-17344.32,847.05,11339.29,-3466.49,77.78,-1510.95,-3388.71,-4899.66
152,766.4,1791.62,2927.81,-1880.85,-17389.2,874.06,11403.63,-3455.43,78.66,-1506.52,-3376.77,-4883.29
153,745.28,1792.31,2969.63,-1931.77,-17390.34,869.37,11410.74,-3470.66,78.42,-1534.78,-3392.25,-4927.03
154,742.56,1815.55,2943.74,-1886.15,-17372.64,875.21,11424.54,-3493.64,77.51,-1457.17,-3416.13,-4873.3
155,765.81,1849.84,2934.98,-1854.46,-17428.2,850.85,11432.34,-3442.64,77.7,-1448.83,-3364.93,-4813.77
156,767.56,1830.98,2926.95,-1881.81,-17341.05,848.63,11384.85,-3453.14,77.0,-1463.9,-3376.13,-4840.03
157,738.57,1855.16,2960.24,-1905.12,-17329.99,845.74,11390.86,-3492.0,75.99,-1444.55,-3416.01,-4860.56
158,713.77,1862.16,2967.62,-1905.45,-17330.5,857.5,11415.47,-3501.7,76.56,-1419.44,-3425.15,-4844.59
159,715.55,1833.39,2934.51,-1931.73,-17362.73,851.76,11397.41,-3435.34,77.61,-1561.84,-3357.72,-4919.56
160,728.96,1871.13,2958.5,-1896.52,-17470.2,861.07,11440.13,-3414.34,77.99,-1506.92,-3336.34,-4843.26
161,743.46,1835.51,2931.01,-1879.43,-17413.13,862.36,11435.24,-3442.69,77.6,-1484.98,-3365.08,-4850.06
162,816.2,1797.21,2978.14,-1904.16,-17286.53,854.34,11336.14,-3457.55,78.28,-1408.68,-3379.27,-4787.94
163,747.65,1828.77,2958.32,-1862.8,-17413.95,871.47,11422.48,-3476.8,78.85,-1448.06,-3397.95,-4846.01
164,729.67,1811.71,2953.02,-1891.73,-17441.87,862.88,11385.51,-3392.07,77.48,-1590.81,-3314.59,-4905.4
165,733.33,1866.59,2941.81,-1872.85,-17420.53,864.04,11408.43,-3418.67,79.55,-1479.19,-3339.12,-4818.32
166,722.67,1841.84,2937.48,-1873.91,-17371.79,852.78,11348.65,-3447.95,78.02,-1542.29,-3369.93,-4912.22
167,732.73,1821.27,2953.35,-1886.47,-17316.79,835.78,11338.99,-3477.31,78.16,-1521.14,-3399.15,-4920.29
168,740.32,1851.96,2988.06,-1892.18,-17337.06,846.89,11429.14,-3511.82,78.4,-1372.87,-3433.42,-4806.29
169,769.13,1806.4,2950.02,-1878.4,-17343.82,859.04,11411.87,-3513.97,77.71,-1425.76,-3436.26,-4862.02
170,739.48,1783.01,2963.55,-1881.02,-17356.13,870.24,11419.38,-3465.66,77.33,-1461.49,-3388.33,-4849.82
171,716.95,1884.94,2909.03,-1853.81,-17261.31,870.79,11363.4,-3543.35,78.91,-1370.01,-3464.44,-4834.45
172,771.57,1843.15,2938.91,-1882.94,-17338.9,873.34,11337.65,-3448.86,77.18,-1457.23,-3371.68,-4828.91
173,777.85,1897.08,2926.05,-1871.17,-17337.47,860.98,11372.4,-3489.98,78.42,-1374.28,-3411.56,-4785.83
174,754.32,1800.43,2966.02,-1917.49,-17375.2,848.14,11399.8,-3436.22,77.72,-1523.98,-3358.5,-4882.48
175,707.95,1840.32,2936.46,-1898.38,-17324.42,844.49,11401.67,-3476.44,77.83,-1491.91,-3398.61,-4890.52
176,706.13,1765.54,2955.03,-1837.69,-17356.31,879.24,11399.54,-3468.28,80.88,-1488.52,-3387.41,-4875.92
177,733.8,1839.79,2939.08,-1878.93,-17299.59,861.09,11372.97,-3490.1,77.36,-1431.79,-3412.75,-4844.54
178,757.7,1795.31,2946.84,-1920.13,-17369.84,852.76,11431.47,-3477.07,76.75,-1505.89,-3400.33,-4906.22
179,730.4,1848.33,2946.65,-1881.81,-17285.7,880.9,11362.93,-3499.66,79.76,-1398.31,-3419.91,-4818.21
180,719.31,1866.46,2988.81,-1881.61,-17357.63,861.6,11398.14,-3456.87,79.24,-1404.94,-3377.63,-4782.57
181,745.77,1774.76,2946.26,-1858.61,-17328.27,859.06,11403.97,-3502.65,78.25,-1457.06,-3424.4,-4881.46
182,739.43,1821.9,2931.54,-1912.8,-17331.71,856.36,11414.86,-3538.02,77.17,-1480.42,-3460.85,-4941.28
183,757.52,1774.71,2945.27,-1882.47,-17268.13,841.11,11376.76,-3557.98,78.82,-1455.23,-3479.15,-4934.38
184,760.81,1780.52,2967.48,-1894.58,-17297.07,827.71,11393.43,-3524.7,80.01,-1461.7,-3444.68,-4906.39
185,786.41,1804.27,2975.12,-1919.93,-17371.63,858.71,11365.56,-3456.17,78.13,-1501.49,-3378.04,-4879.53
186,719.74,1807.72,2975.78,-1891.23,-17345.45,860.3,11402.17,-3464.9,78.49,-1470.97,-3386.4,-4857.37
187,721.95,1823.1,2966.49,-1878.34,-17394.11,854.32,11390.56,-3431.56,79.21,-1516.04,-3352.35,-4868.39
188,791.72,1888.03,2940.68,-1893.97,-17366.27,807.25,11410.49,-3478.25,78.77,-1422.06,-3399.48,-4821.54
189,708.66,1742.92,2942.45,-1889.19,-17389.94,889.06,11484.31,-3456.78,76.92,-1511.74,-3379.86,-4891.6
190,766.15,1827.84,2961.55,-1905.08,-17401.16,862.96,11423.47,-3452.48,77.74,-1464.27,-3374.74,-4839.01
191,757.79,1888.32,2961.33,-1901.85,-17383.54,857.26,11385.28,-3450.69,78.1,-1435.4,-3372.59,-4807.99
192,773.72,1836.09,2960.66,-1917.5,-17376.93,863.31,11383.55,-3440.05,76.0,-1477.1,-3364.05,-4841.15
193,731.77,1840.27,2965.66,-1885.28,-17400.23,858.34,11410.72,-3422.36,76.64,-1478.75,-3345.72,-4824.47
194,770.93,1879.44,2966.14,-1847.28,-17350.29,851.5,11422.33,-3508.42,77.94,-1307.23,-3430.48,-4737.71
195,711.98,1755.21,2925.25,-1898.46,-17344.96,853.79,11442.11,-3526.14,75.96,-1555.07,-3450.18,-5005.25
196,719.6,1775.94,2967.82,-1921.96,-17378.14,854.49,11451.46,-3494.1,77.91,-1530.79,-3416.19,-4946.98
197,715.34,1809.12,2950.35,-1887.15,-17380.37,855.26,11395.74,-3432.68,77.7,-1541.71,-3354.98,-4896.69
198,739.51,1769.1,2937.02,-1897.91,-17467.37,871.26,11436.5,-3348.34,76.87,-1611.88,-3271.47,-4883.35
199,774.42,1808.48,2929.58,-1890.47,-17424.81,872.11,11418.11,-3412.93,77.74,-1512.58,-3335.2,-4847.78
200,787.55,1857.4,2942.46,-1894.62,-17378.6,842.61,11376.9,-3424.4,77.54,-1466.29,-3346.86,-4813.15
201,737.34,1882.7,2951.09,-1880.25,-17403.02,855.51,11439.98,-3462.34,76.56,-1416.66,-3385.78,-4802.44
202,768.7,1856.4,2917.36,-1892.34,-17363.96,865.12,11390.9,-3460.21,78.0,-1457.81,-3382.22,-4840.03
203,721.23,1830.39,2948.85,-1870.13,-17441.77,871.39,11455.04,-3447.02,76.76,-1485.0,-3370.26,-4855.26
204,730.04,1872.57,2977.59,-1894.22,-17469.68,874.06,11470.65,-3431.7,76.72,-1439.0,-3354.98,-4793.98
205,757.49,1794.87,2956.47,-1895.54,-17379.33,855.95,11381.38,-3435.32,76.61,-1528.71,-3358.71,-4887.42
206,775.05,1806.4,2928.45,-1893.13,-17366.22,858.92,11393.62,-3460.72,77.57,-1496.91,-3383.15,-4880.06
207,764.33,1827.88,2946.77,-1881.25,-17326.38,821.26,11375.83,-3486.59,77.82,-1471.56,-3408.77,-4880.33
208,742.95,1808.68,2976.57,-1860.98,-17350.4,868.74,11395.91,-3495.91,79.45,-1418.53,-3416.46,-4835.0
209,763.28,1847.79,2956.83,-1920.35,-17247.0,840.52,11386.35,-3555.38,79.42,-1372.58,-3475.97,-4848.55
210,788.01,1797.58,2968.41,-1884.15,-17374.44,856.79,11422.07,-3514.33,80.47,-1425.73,-3433.85,-4859.59
211,743.1,1827.87,2969.15,-1867.35,-17379.94,870.58,11387.28,-3443.59,78.28,-1449.3,-3365.31,-4814.61
212,705.32,1765.7,2972.2,-1897.8,-17436.35,877.86,11397.88,-3428.95,79.8,-1615.19,-3349.15,-4964.34
213,729.1,1761.47,2979.59,-1863.99,-17540.89,851.66,11456.26,-3353.59,78.75,-1626.8,-3274.84,-4901.65
214,729.24,1824.23,2989.21,-1889.45,-17478.64,854.04,11391.8,-3350.88,77.47,-1579.57,-3273.41,-4852.98
215,732.26,1802.15,2978.87,-1899.71,-17369.09,856.07,11408.47,-3452.64,77.68,-1490.99,-3374.95,-4865.94
216,795.79,1799.71,2989.08,-1903.94,-17296.81,845.72,11382.17,-3493.88,78.58,-1388.28,-3415.3,-4803.58
217,768.7,1824.33,2985.56,-1881.35,-17388.27,856.55,11379.96,-3428.25,78.91,-1454.52,-3349.33,-4803.85
218,718.19,1810.32,2970.88,-1883.87,-17382.75,857.77,11419.0,-3455.31,78.38,-1490.46,-3376.93,-4867.4
219,711.11,1760.26,2990.08,-1893.75,-17492.15,859.04,11497.84,-3418.36,78.58,-1567.57,-3339.78,-4907.35
220,709.8,1777.15,2942.19,-1885.71,-17399.16,875.51,11398.87,-3438.2,77.91,-1581.34,-3360.3,-4941.64
221,760.97,1810.97,2977.7,-1873.61,-17441.88,868.63,11399.58,-3416.78,77.01,-1497.63,-3339.77,-4837.39
222,747.93,1783.35,2961.27,-1909.23,-17444.28,870.76,11436.26,-3414.83,76.43,-1553.93,-3338.41,-4892.34
223,739.72,1835.24,2951.84,-1869.27,-17391.96,840.19,11452.58,-3478.94,79.87,-1441.66,-3399.07,-4840.72
224,719.35,1817.72,2938.9,-1884.72,-17499.39,868.74,11504.8,-3433.81,78.22,-1534.6,-3355.59,-4890.2
225,762.64,1839.98,2970.19,-1884.35,-17460.47,856.59,11420.18,-3417.49,78.03,-1495.23,-3339.46,-4834.69
226,744.35,1784.85,2974.07,-1891.93,-17512.8,856.08,11412.9,-3359.97,76.98,-1632.47,-3282.99,-4915.46
227,711.23,1808.87,2977.48,-1852.13,-17464.5,858.33,11392.43,-3413.4,78.06,-1568.29,-3335.34,-4903.63
228,734.45,1826.22,2977.66,-1936.05,-17480.86,849.06,11445.31,-3389.94,77.52,-1584.21,-3312.42,-4896.63
229,744.39,1766.61,2965.04,-1912.13,-17465.8,856.97,11429.21,-3383.15,77.12,-1615.71,-3306.03,-4921.74
230,760.05,1802.62,2956.74,-1862.39,-17456.46,871.56,11399.08,-3428.69,77.96,-1528.79,-3350.73,-4879.52
231,721.78,1837.44,3003.53,-1884.79,-17589.47,856.61,11469.4,-3376.64,77.37,-1585.5,-3299.27,-4884.77
232,738.89,1835.72,2956.68,-1864.09,-17392.75,856.31,11368.9,-3447.18,78.88,-1500.33,-3368.3,-4868.64
233,785.71,1797.53,2944.57,-1869.23,-17291.96,852.64,11443.65,-3578.55,79.96,-1337.1,-3498.59,-4835.69
234,700.13,1785.16,2934.01,-1871.42,-17387.24,860.23,11478.48,-3519.57,79.0,-1500.65,-3440.58,-4941.23
235,701.65,1860.9,2946.0,-1893.39,-17440.13,874.91,11480.77,-3463.75,76.8,-1469.3,-3386.95,-4856.25
236,704.63,1869.94,2956.73,-1897.57,-17432.17,866.9,11410.67,-3438.36,77.33,-1520.87,-3361.04,-4881.9
237,741.25,1817.15,2983.34,-1885.08,-17454.61,863.1,11492.98,-3476.84,77.2,-1441.86,-3399.63,-4841.5
238,722.27,1826.88,2963.53,-1910.06,-17406.87,877.67,11496.96,-3531.69,77.76,-1429.62,-3453.94,-4883.56
239,738.01,1868.5,2943.48,-1923.59,-17334.11,859.92,11444.12,-3536.05,76.86,-1403.65,-3459.19,-4862.84
240,738.83,1750.04,2919.07,-1899.22,-17327.85,866.26,11418.56,-3504.28,77.49,-1534.32,-3426.8,-4961.11
241,780.46,1811.92,2958.37,-1876.01,-17410.03,847.51,11410.45,-3477.24,77.77,-1477.33,-3399.48,-4876.81
242,736.57,1823.15,2970.49,-1926.47,-17429.63,860.63,11436.69,-3423.27,75.72,-1528.58,-3347.54,-4876.12
243,736.06,1821.02,2980.12,-1934.3,-17423.06,865.87,11485.06,-3498.92,77.29,-1469.22,-3421.63,-4890.85
244,753.62,1854.33,2979.24,-1915.72,-17373.39,870.83,11398.87,-3501.53,77.09,-1432.22,-3424.43,-4856.66
245,740.36,1794.78,2989.78,-1880.17,-17433.53,851.25,11453.29,-3499.99,77.93,-1484.26,-3422.06,-4906.31
246,690.88,1827.78,2999.42,-1891.43,-17448.29,848.35,11443.34,-3457.04,78.08,-1529.96,-3378.96,-4908.92
247,732.34,1794.47,2991.23,-1884.65,-17425.14,859.28,11467.53,-3474.27,78.3,-1464.94,-3395.97,-4860.91
248,767.78,1781.31,2973.91,-1887.33,-17481.18,849.37,11415.76,-3430.89,75.5,-1580.38,-3355.39,-4935.77
249,772.54,1768.21,2969.02,-1844.01,-17427.61,854.31,11469.16,-3496.15,79.38,-1438.37,-3416.77,-4855.14
250,706.79,1792.81,2960.06,-1915.34,-17415.37,868.85,11471.5,-3472.43,79.8,-1530.7,-3392.63,-4923.32
251,735.4,1828.47,2962.38,-1889.18,-17474.6,864.35,11417.44,-3372.97,77.48,-1555.74,-3295.49,-4851.23
252,757.56,1734.88,3017.92,-1894.47,-17447.94,860.45,11469.2,-3451.25,78.36,-1502.42,-3372.88,-4875.3
253,755.56,1894.42,2978.17,-1914.38,-17426.63,829.69,11438.16,-3454.03,76.41,-1445.01,-3377.62,-4822.63
254,756.06,1797.07,2966.02,-1859.79,-17556.66,843.29,11410.87,-3346.15,75.22,-1643.14,-3270.92,-4914.07
255,721.16,1831.35,2977.37,-1867.56,-17494.19,858.4,11447.31,-3424.63,78.25,-1526.16,-3346.38,-4872.54
256,728.61,1773.94,2999.39,-1891.07,-17386.69,853.61,11394.02,-3441.12,77.89,-1528.19,-3363.23,-4891.41
257,712.52,1772.28,2953.37,-1863.68,-17450.05,879.15,11472.87,-3462.73,79.01,-1523.54,-3383.71,-4907.25
258,741.24,1782.98,2952.16,-1887.63,-17441.63,868.08,11453.7,-3427.8,77.95,-1531.11,-3349.85,-4880.96
259,747.99,1837.32,2968.24,-1876.35,-17543.2,857.78,11432.16,-3371.96,78.61,-1576.07,-3293.35,-4869.42
260,744.52,1851.34,2938.62,-1925.83,-17492.49,824.23,11448.98,-3392.86,79.09,-1610.63,-3313.77,-4924.4
261,735.66,1855.1,2939.18,-1875.69,-17445.33,848.27,11420.11,-3434.09,78.79,-1522.7,-3355.3,-4878.0
262,760.41,1830.2,2962.53,-1842.04,-17516.05,871.69,11441.02,-3409.64,79.52,-1492.25,-3330.12,-4822.37
263,739.29,1857.91,2968.96,-1906.31,-17440.22,832.14,11441.0,-3440.95,79.66,-1507.23,-3361.29,-4868.52
264,732.69,1784.96,2979.91,-1904.81,-17438.06,836.24,11434.73,-3440.88,79.35,-1574.34,-3361.52,-4935.86
265,713.75,1844.86,2955.9,-1856.29,-17514.36,877.99,11464.25,-3450.12,78.09,-1513.89,-3372.03,-4885.92
266,763.2,1834.23,2954.48,-1870.82,-17386.34,825.78,11448.7,-3489.09,79.11,-1430.77,-3409.98,-4840.75
267,732.49,1845.54,3003.94,-1891.77,-17473.48,870.07,11421.54,-3441.45,79.15,-1491.68,-3362.3,-4853.98
268,772.96,1796.34,2935.18,-1871.3,-17404.47,846.48,11442.45,-3486.95,78.93,-1482.36,-3408.02,-4890.38
269,784.24,1857.65,2947.16,-1869.24,-17440.3,865.08,11462.31,-3462.65,78.5,-1393.11,-3384.15,-4777.26
270,759.91,1782.98,2969.4,-1861.15,-17548.91,847.78,11456.08,-3404.05,78.61,-1593.91,-3325.45,-4919.36
271,745.54,1771.98,2945.8,-1876.64,-17356.07,861.83,11422.72,-3502.85,78.11,-1484.83,-3424.74,-4909.57
272,722.79,1828.53,2957.66,-1861.94,-17292.64,845.82,11438.58,-3607.2,80.22,-1361.21,-3526.98,-4888.19
273,742.31,1831.87,2970.95,-1884.02,-17337.82,888.12,11452.68,-3541.43,79.52,-1335.92,-3461.92,-4797.83
274,713.58,1826.55,2948.36,-1896.47,-17396.09,854.75,11506.8,-3521.59,78.34,-1442.53,-3443.25,-4885.77
275,699.04,1752.99,2937.65,-1902.05,-17246.55,844.33,11408.54,-3569.84,77.68,-1506.05,-3492.16,-4998.21
276,718.37,1862.33,2949.98,-1868.78,-17306.35,864.37,11435.08,-3588.52,78.25,-1345.01,-3510.27,-4855.28
277,733.67,1897.02,2942.25,-1833.67,-17212.92,857.05,11388.93,-3623.84,79.89,-1227.67,-3543.95,-4771.62
278,726.0,1828.79,2971.82,-1898.54,-17262.67,843.25,11447.06,-3617.06,80.58,-1344.29,-3536.47,-4880.76
279,720.83,1783.51,2949.68,-1888.16,-17324.38,844.0,11486.48,-3574.5,79.05,-1428.06,-3495.45,-4923.51
280,750.05,1859.88,2950.81,-1884.42,-17261.95,874.8,11366.06,-3560.4,78.65,-1344.77,-3481.75,-4826.52
281,740.11,1866.12,2956.52,-1878.8,-17338.41,835.37,11388.1,-3500.85,78.68,-1430.99,-3422.16,-4853.16
282,752.02,1772.33,2918.1,-1849.34,-17327.88,852.93,11451.45,-3552.21,80.36,-1430.39,-3471.86,-4902.25
283,735.08,1801.38,2957.09,-1897.8,-17294.36,855.54,11395.17,-3544.95,79.32,-1447.9,-3465.64,-4913.54
284,724.46,1881.18,2955.13,-1875.07,-17343.6,849.89,11411.76,-3515.23,78.76,-1396.24,-3436.47,-4832.71
285,709.69,1874.7,2946.1,-1881.62,-17318.22,835.19,11419.2,-3558.3,78.92,-1414.96,-3479.38,-4894.34
286,734.3,1834.79,2965.66,-1856.9,-17342.79,866.19,11416.93,-3536.02,79.55,-1381.83,-3456.48,-4838.31
287,756.38,1728.1,2977.35,-1878.6,-17254.68,858.74,11442.15,-3630.59,78.42,-1370.55,-3552.17,-4922.72
288,710.7,1852.36,2973.4,-1874.91,-17340.82,874.13,11457.49,-3555.89,79.74,-1347.65,-3476.15,-4823.8
289,728.86,1829.18,2947.12,-1873.83,-17301.59,873.98,11446.08,-3597.72,78.16,-1350.2,-3519.56,-4869.76
290,752.62,1872.3,2950.29,-1855.77,-17345.51,832.88,11416.52,-3547.25,80.77,-1376.67,-3466.48,-4843.15
291,750.09,1789.0,2935.81,-1850.8,-17292.51,853.21,11443.26,-3592.67,78.64,-1371.92,-3514.03,-4885.95
292,692.52,1878.1,2962.38,-1862.34,-17378.51,861.33,11418.65,-3503.43,78.79,-1427.88,-3424.64,-4852.52
293,734.26,1891.71,2929.82,-1893.02,-17410.72,859.91,11400.57,-3449.41,78.4,-1487.48,-3371.0,-4858.48
294,791.34,1848.04,2946.13,-1864.63,-17371.71,843.82,11439.91,-3525.93,78.31,-1367.09,-3447.62,-4814.71
295,723.66,1822.47,2969.72,-1865.21,-17380.33,843.43,11416.19,-3494.08,79.63,-1470.06,-3414.45,-4884.51
296,756.38,1778.85,2931.41,-1868.64,-17415.45,870.17,11438.9,-3464.62,80.17,-1508.37,-3384.45,-4892.82
297,706.99,1795.23,2972.4,-1882.67,-17356.92,849.83,11450.89,-3530.91,80.66,-1464.25,-3450.25,-4914.5
298,750.33,1868.13,2947.77,-1889.19,-17458.3,857.68,11468.87,-3481.04,77.99,-1454.7,-3403.04,-4857.74
299,755.64,1841.85,2938.54,-1869.84,-17316.5,853.0,11368.8,-3510.78,79.2,-1428.51,-3431.58,-4860.09
300,708.99,1785.49,2949.65,-1880.88,-17414.9,849.33,11422.89,-3477.28,77.22,-1579.43,-3400.06,-4979.49
301,751.74,1860.5,2949.39,-1882.15,-17431.2,831.43,11398.28,-3449.31,79.4,-1522.02,-3369.91,-4891.93
302,726.0,1825.07,2927.32,-1869.21,-17438.59,855.11,11420.69,-3440.54,76.8,-1553.61,-3363.74,-4917.35
303,732.73,1805.56,2943.37,-1867.09,-17534.25,863.35,11472.17,-3377.75,77.69,-1584.16,-3300.06,-4884.21
304,748.6,1848.89,2957.65,-1875.98,-17537.22,860.67,11488.25,-3410.0,77.82,-1509.16,-3332.18,-4841.34
305,730.26,1879.69,2942.18,-1903.63,-17515.32,862.16,11409.32,-3352.68,76.07,-1595.35,-3276.61,-4871.96
306,740.16,1797.96,2962.2,-1871.11,-17511.07,873.64,11470.54,-3398.51,76.85,-1537.67,-3321.66,-4859.33
307,734.96,1807.77,2978.29,-1896.14,-17545.01,863.38,11429.29,-3329.99,76.57,-1627.46,-3253.42,-4880.88
308,763.48,1855.57,2938.08,-1874.38,-17526.63,869.74,11454.17,-3380.96,78.99,-1519.96,-3301.97,-4821.94
309,756.84,1855.28,2944.88,-1888.68,-17397.16,844.42,11338.0,-3400.8,79.37,-1546.43,-3321.43,-4867.86
310,748.64,1833.11,2984.81,-1852.59,-17523.83,844.27,11412.61,-3374.93,78.49,-1552.98,-3296.44,-4849.42
311,706.13,1841.11,2940.21,-1863.89,-17439.75,872.76,11432.1,-3433.18,78.37,-1511.34,-3354.81,-4866.14
312,714.86,1823.15,2934.41,-1876.12,-17440.11,865.14,11422.89,-3431.87,76.96,-1555.79,-3354.9,-4910.69
313,760.34,1829.68,2966.06,-1876.33,-17432.57,857.93,11416.71,-3448.66,78.84,-1478.19,-3369.82,-4848.01
314,752.68,1837.84,2987.58,-1892.22,-17495.1,876.82,11432.23,-3398.33,77.54,-1500.18,-3320.79,-4820.96
315,706.35,1786.02,2942.27,-1862.28,-17431.57,877.13,11478.3,-3493.34,77.19,-1503.78,-3416.15,-4919.93
316,746.56,1857.85,2934.24,-1899.93,-17358.06,857.16,11441.99,-3498.18,78.24,-1420.19,-3419.94,-4840.13
317,744.0,1850.73,2912.59,-1871.82,-17336.43,863.99,11417.57,-3523.79,79.14,-1419.37,-3444.65,-4864.02
318,755.01,1830.94,2946.84,-1869.1,-17293.87,844.85,11411.66,-3544.76,79.82,-1373.68,-3464.94,-4838.62
319,741.16,1776.59,2900.66,-1897.69,-17310.49,860.7,11363.63,-3503.82,78.34,-1565.45,-3425.48,-4990.93
320,731.38,1832.13,2967.93,-1906.72,-17343.13,854.02,11403.03,-3501.47,78.67,-1461.35,-3422.8,-4884.16
321,717.84,1831.64,2945.91,-1903.6,-17380.22,878.24,11424.69,-3460.76,78.79,-1485.52,-3381.97,-4867.49
322,789.19,1781.31,2958.48,-1877.82,-17346.43,853.08,11391.81,-3493.45,78.98,-1450.39,-3414.47,-4864.86
323,756.84,1840.93,2953.55,-1875.23,-17322.45,861.29,11394.78,-3479.47,79.78,-1390.28,-3399.69,-4789.97
324,744.22,1841.79,2938.97,-1878.85,-17364.72,858.37,11411.12,-3488.52,79.72,-1449.1,-3408.8,-4857.9
325,710.26,1832.0,2953.4,-1869.72,-17468.5,850.63,11381.55,-3370.59,77.55,-1610.37,-3293.04,-4903.41
326,743.48,1792.2,2940.74,-1841.45,-17359.54,865.63,11356.71,-3431.12,78.84,-1502.23,-3352.28,-4854.51
327,744.36,1880.55,2937.25,-1873.4,-17420.35,837.54,11423.45,-3440.42,79.19,-1470.59,-3361.23,-4831.82
328,738.55,1886.27,3002.17,-1888.89,-17383.46,855.69,11347.71,-3423.6,80.2,-1441.95,-3343.41,-4785.36
329,728.9,1859.23,2952.58,-1853.53,-17465.24,853.81,11402.27,-3403.16,79.73,-1521.97,-3323.43,-4845.4
330,774.12,1860.79,2915.41,-1855.3,-17493.31,851.57,11402.45,-3372.59,79.14,-1544.27,-3293.45,-4837.71
331,738.04,1779.93,2956.52,-1873.65,-17371.73,846.54,11404.62,-3507.7,81.33,-1519.73,-3426.37,-4946.1
332,772.5,1800.82,2951.41,-1868.19,-17444.19,876.54,11418.38,-3430.95,77.26,-1492.74,-3353.69,-4846.43
333,722.91,1865.41,2974.69,-1901.67,-17316.3,869.78,11377.65,-3487.84,77.55,-1407.53,-3410.29,-4817.82
334,738.84,1880.05,2948.62,-1882.28,-17456.46,856.52,11353.88,-3395.64,77.87,-1560.83,-3317.76,-4878.59
335,747.4,1860.93,2943.39,-1919.53,-17497.99,864.62,11412.56,-3358.15,76.66,-1588.62,-3281.49,-4870.12
336,742.33,1834.09,2918.01,-1890.75,-17499.68,857.31,11441.94,-3365.72,78.7,-1596.76,-3287.02,-4883.78
337,733.88,1886.89,2932.69,-1867.28,-17451.17,873.46,11378.51,-3360.85,78.6,-1513.01,-3282.25,-4795.27
338,740.64,1796.97,2925.56,-1881.31,-17407.3,858.93,11396.56,-3395.63,77.82,-1569.96,-3317.81,-4887.77
339,723.52,1781.44,2963.4,-1888.72,-17476.83,858.63,11419.17,-3386.42,75.73,-1619.38,-3310.69,-4930.07
340,757.88,1765.35,2935.83,-1875.75,-17465.34,853.28,11408.89,-3392.99,78.28,-1619.86,-3314.72,-4934.57
341,681.32,1803.55,2944.51,-1890.89,-17511.33,862.14,11387.79,-3344.71,77.9,-1722.92,-3266.82,-4989.73
342,739.97,1857.69,2967.83,-1854.65,-17415.03,873.36,11383.02,-3454.48,77.0,-1447.83,-3377.47,-4825.3
343,765.05,1830.04,2950.66,-1872.57,-17490.52,845.56,11393.4,-3382.37,76.85,-1578.38,-3305.52,-4883.9
344,743.11,1843.92,2968.61,-1874.28,-17426.3,881.26,11379.31,-3394.7,78.34,-1484.37,-3316.35,-4800.73
345,779.06,1827.18,2964.21,-1901.68,-17392.11,865.88,11388.77,-3372.68,77.22,-1468.68,-3295.46,-4764.14
346,732.16,1826.24,2951.29,-1887.22,-17314.37,861.54,11343.74,-3451.96,78.87,-1486.62,-3373.09,-4859.71
347,752.27,1807.14,2955.3,-1838.13,-17386.93,864.19,11376.61,-3459.27,77.84,-1469.55,-3381.43,-4850.98
348,747.15,1848.68,2923.93,-1870.66,-17388.08,851.12,11358.19,-3430.36,79.23,-1529.66,-3351.13,-4880.79
349,773.37,1880.15,2963.62,-1889.13,-17409.41,860.33,11349.18,-3406.62,78.44,-1471.88,-3328.18,-4800.05
350,739.06,1830.24,2918.88,-1893.36,-17308.57,844.29,11367.97,-3470.94,79.49,-1501.48,-3391.45,-4892.93
351,753.18,1875.14,2963.79,-1908.44,-17227.83,865.88,11336.78,-3528.88,79.32,-1341.5,-3449.56,-4791.06
352,706.05,1819.29,2942.42,-1863.47,-17374.09,867.04,11373.98,-3449.3,79.64,-1528.79,-3369.66,-4898.45
353,711.76,1857.3,2963.72,-1898.44,-17305.6,876.91,11389.41,-3491.67,79.64,-1404.93,-3412.03,-4816.97
354,754.63,1794.25,2938.55,-1850.62,-17395.32,855.21,11409.21,-3468.17,81.12,-1494.08,-3387.05,-4881.14
355,728.03,1878.38,2949.06,-1872.33,-17401.9,846.36,11363.18,-3434.54,79.59,-1509.21,-3354.95,-4864.16
356,757.54,1816.79,2940.68,-1917.78,-17295.98,835.89,11352.5,-3464.77,78.79,-1510.36,-3385.98,-4896.33
357,699.97,1877.84,2963.67,-1882.63,-17378.63,877.28,11411.68,-3473.84,79.83,-1430.82,-3394.01,-4824.83
358,773.25,1866.05,2953.67,-1869.72,-17414.44,851.74,11417.62,-3439.81,78.13,-1421.83,-3361.68,-4783.51
359,729.55,1786.77,2931.43,-1878.98,-17391.99,864.16,11389.39,-3453.95,79.56,-1569.68,-3374.39,-4944.07
360,767.71,1846.22,2940.06,-1873.8,-17290.6,852.33,11348.57,-3500.37,79.99,-1409.51,-3420.38,-4829.89
361,764.8,1820.85,2938.0,-1823.63,-17254.74,850.64,11373.86,-3552.76,82.06,-1330.22,-3470.69,-4800.91
362,774.09,1855.15,2975.64,-1848.48,-17257.63,846.23,11334.6,-3545.38,80.48,-1320.4,-3464.9,-4785.29
363,745.99,1832.97,2935.96,-1876.34,-17371.64,885.15,11406.71,-3479.76,79.48,-1441.19,-3400.27,-4841.47
364,742.03,1844.49,2963.01,-1895.49,-17287.37,838.68,11404.96,-3522.44,79.92,-1389.69,-3442.52,-4832.21
365,709.36,1801.86,2967.73,-1878.1,-17366.63,842.98,11396.95,-3453.99,79.7,-1525.85,-3374.29,-4900.14
366,742.02,1802.02,2957.19,-1876.56,-17352.94,868.91,11401.63,-3475.4,80.35,-1457.72,-3395.06,-4852.78
367,737.39,1854.6,2941.27,-1881.23,-17280.63,872.91,11434.23,-3564.74,81.23,-1321.47,-3483.51,-4804.98
368,725.09,1763.0,2943.54,-1857.79,-17273.49,867.99,11410.92,-3584.89,82.53,-1420.74,-3502.35,-4923.1
369,763.06,1835.59,2955.39,-1860.77,-17297.38,854.26,11419.47,-3547.15,80.29,-1330.38,-3466.86,-4797.24
370,726.08,1810.5,2935.98,-1874.49,-17238.02,840.44,11375.98,-3573.1,81.58,-1423.53,-3491.52,-4915.05
371,716.8,1848.21,2941.98,-1888.52,-17336.44,854.09,11438.14,-3538.89,81.46,-1425.74,-3457.42,-4883.17
372,730.51,1818.03,2984.6,-1917.73,-17194.58,854.33,11392.12,-3589.8,80.64,-1332.72,-3509.16,-4841.88
373,781.51,1907.7,2932.15,-1892.32,-17268.33,835.3,11399.36,-3564.35,79.74,-1304.63,-3484.61,-4789.23
374,699.3,1870.69,2993.89,-1872.74,-17212.91,854.96,11346.06,-3585.68,81.4,-1320.75,-3504.28,-4825.02
375,744.38,1752.9,2938.46,-1891.89,-17299.44,857.94,11405.87,-3535.13,79.08,-1491.79,-3456.05,-4947.84
376,739.24,1882.77,2972.81,-1871.86,-17337.19,849.89,11410.95,-3511.1,78.28,-1353.39,-3432.83,-4786.22
377,747.48,1836.02,3002.04,-1870.41,-17344.34,862.18,11434.82,-3540.4,79.49,-1332.22,-3460.9,-4793.12
378,773.44,1835.47,2947.24,-1882.08,-17306.49,854.97,11422.5,-3580.74,77.78,-1354.95,-3502.96,-4857.9
379,769.09,1859.78,2960.22,-1892.33,-17357.22,852.36,11418.52,-3508.36,77.06,-1389.57,-3431.3,-4820.88
380,722.73,1824.24,2941.33,-1894.99,-17328.2,858.84,11456.27,-3510.14,77.82,-1419.77,-3432.33,-4852.1
381,720.24,1839.05,2956.4,-1889.37,-17360.08,857.6,11430.95,-3497.6,77.89,-1445.21,-3419.71,-4864.92
382,764.6,1847.51,2965.5,-1910.05,-17279.37,848.35,11373.94,-3511.74,77.51,-1389.51,-3434.23,-4823.75
383,716.08,1818.05,2960.27,-1875.56,-17370.53,858.58,11370.81,-3466.86,79.57,-1522.3,-3387.29,-4909.6
384,772.12,1841.22,2929.38,-1873.72,-17317.03,841.12,11387.18,-3509.75,79.34,-1419.73,-3430.41,-4850.14
385,789.26,1794.99,2954.89,-1889.01,-17435.63,859.31,11384.65,-3415.85,78.91,-1541.53,-3336.94,-4878.47
386,722.25,1817.18,2944.52,-1868.4,-17397.21,870.11,11413.91,-3471.39,79.38,-1497.64,-3392.01,-4889.65
387,717.06,1870.06,2976.03,-1875.51,-17471.09,849.28,11408.71,-3406.09,78.47,-1525.44,-3327.63,-4853.07
388,732.97,1832.76,2949.89,-1917.88,-17311.54,845.63,11319.89,-3486.85,79.34,-1548.28,-3407.51,-4955.79
389,748.55,1851.41,2912.43,-1870.11,-17407.41,851.13,11359.28,-3389.85,80.09,-1554.73,-3309.76,-4864.49
390,717.35,1835.3,2957.14,-1891.38,-17422.54,863.78,11409.45,-3413.48,78.93,-1530.9,-3334.55,-4865.45
391,715.88,1832.23,2963.48,-1877.98,-17449.65,875.73,11392.36,-3389.26,79.23,-1547.94,-3310.03,-4857.98
392,740.59,1824.4,2945.09,-1872.42,-17462.86,860.24,11404.2,-3373.27,79.14,-1560.75,-3294.13,-4854.87
393,758.99,1867.15,2965.7,-1868.02,-17389.03,869.13,11388.96,-3418.49,79.05,-1407.12,-3339.44,-4746.56
394,761.24,1852.69,2936.53,-1865.06,-17478.73,866.13,11388.67,-3360.45,79.9,-1538.5,-3280.55,-4819.05
395,766.66,1764.56,2931.44,-1874.27,-17359.73,849.65,11347.12,-3422.86,77.48,-1574.58,-3345.39,-4919.97
396,723.81,1832.95,2940.16,-1883.45,-17486.85,861.79,11407.07,-3363.58,78.3,-1604.52,-3285.28,-4889.8
397,731.39,1804.65,2948.63,-1926.11,-17322.1,849.94,11363.92,-3478.65,77.86,-1549.68,-3400.79,-4950.47
398,763.34,1876.79,2943.06,-1903.36,-17416.3,838.09,11398.97,-3423.6,78.65,-1499.42,-3344.95,-4844.36
399,721.59,1855.96,2940.73,-1889.78,-17434.4,871.12,11374.23,-3388.85,76.86,-1560.55,-3311.99,-4872.54
400,763.02,1816.37,2944.58,-1885.39,-17499.66,850.53,11366.87,-3342.33,77.5,-1643.67,-3264.83,-4908.5
401,700.44,1876.65,2929.77,-1868.0,-17560.46,883.82,11472.16,-3343.52,77.48,-1565.62,-3266.04,-4831.66
402,776.9,1805.01,2963.85,-1910.36,-17413.67,840.34,11378.59,-3404.34,77.44,-1559.35,-3326.9,-4886.25
403,737.86,1837.82,2977.48,-1893.76,-17555.18,871.63,11445.47,-3319.51,76.11,-1578.68,-3243.4,-4822.08
404,703.64,1826.53,2904.05,-1889.91,-17426.91,875.65,11395.83,-3380.52,79.02,-1611.12,-3301.5,-4912.62
405,737.26,1840.74,2928.56,-1889.13,-17348.98,848.66,11332.71,-3443.84,78.49,-1550.18,-3365.35,-4915.53
406,738.79,1852.81,2951.58,-1870.5,-17424.03,863.73,11371.4,-3369.1,78.19,-1516.21,-3290.91,-4807.13
407,722.67,1830.92,2913.55,-1887.94,-17516.87,855.82,11385.36,-3322.75,76.46,-1696.49,-3246.29,-4942.78
408,738.0,1860.98,2911.07,-1892.22,-17485.97,876.87,11402.38,-3370.93,77.65,-1588.89,-3293.28,-4882.17
409,741.76,1845.0,2959.49,-1880.06,-17325.94,843.09,11358.9,-3478.62,78.83,-1457.77,-3399.79,-4857.56
410,710.18,1836.92,2969.67,-1882.3,-17457.12,881.7,11391.63,-3402.82,76.8,-1549.31,-3326.02,-4875.34
411,744.23,1822.14,2961.4,-1909.93,-17350.76,850.57,11361.68,-3433.99,77.28,-1520.67,-3356.71,-4877.38
412,738.96,1820.2,2939.09,-1876.91,-17455.69,845.29,11395.11,-3397.15,79.22,-1593.95,-3317.93,-4911.88
413,780.98,1859.31,2968.54,-1885.25,-17436.38,836.56,11346.38,-3398.56,77.18,-1529.87,-3321.38,-4851.25
414,724.03,1820.9,2942.49,-1904.38,-17377.43,854.45,11374.41,-3430.6,77.55,-1565.53,-3353.05,-4918.58
415,750.03,1818.71,2966.76,-1915.91,-17304.38,860.58,11334.31,-3448.65,76.68,-1489.91,-3371.97,-4861.88
416,710.59,1819.96,2945.76,-1916.17,-17379.13,845.07,11365.76,-3428.11,77.69,-1608.15,-3350.42,-4958.57
417,755.43,1827.22,2953.12,-1899.81,-17418.49,862.89,11396.2,-3425.9,74.53,-1523.44,-3351.36,-4874.81
418,724.99,1840.93,2940.06,-1880.78,-17477.24,860.7,11382.42,-3375.89,76.79,-1608.91,-3299.1,-4908.0
419,766.23,1830.67,2956.42,-1925.23,-17405.57,858.65,11420.34,-3419.87,76.18,-1498.48,-3343.69,-4842.18
420,743.98,1835.91,2962.44,-1878.81,-17420.67,867.02,11356.43,-3388.43,78.27,-1533.7,-3310.17,-4843.87
421,791.97,1839.81,2954.74,-1877.09,-17484.9,852.19,11379.64,-3368.17,77.59,-1543.64,-3290.58,-4834.22
422,775.14,1837.8,2944.11,-1924.44,-17397.19,860.7,11384.75,-3399.68,76.06,-1519.12,-3323.62,-4842.74
423,793.36,1821.94,2966.42,-1907.76,-17314.5,848.49,11369.23,-3506.77,77.24,-1422.82,-3429.53,-4852.36
424,701.14,1778.65,2926.02,-1909.25,-17332.17,851.02,11393.67,-3482.54,78.12,-1590.92,-3404.42,-4995.34
425,736.33,1826.63,2977.9,-1877.05,-17370.98,859.56,11387.26,-3473.02,78.87,-1460.35,-3394.15,-4854.5
426,748.87,1852.03,2954.92,-1854.38,-17404.95,849.5,11393.78,-3452.92,78.36,-1460.22,-3374.56,-4834.78
427,767.1,1813.14,2958.38,-1856.64,-17426.21,849.61,11384.55,-3443.48,78.87,-1510.06,-3364.6,-4874.66
428,756.44,1818.08,2968.51,-1895.12,-17374.49,871.84,11424.8,-3478.35,78.59,-1429.94,-3399.76,-4829.69
429,723.7,1861.31,2937.76,-1877.12,-17334.95,849.25,11373.95,-3497.84,78.97,-1466.08,-3418.87,-4884.95
430,721.75,1843.46,2944.23,-1880.22,-17301.48,852.2,11414.12,-3509.51,79.4,-1405.95,-3430.11,-4836.06
431,740.62,1806.69,2952.03,-1912.27,-17273.13,841.49,11332.71,-3485.64,76.53,-1511.85,-3409.11,-4920.96
432,762.39,1837.27,2936.2,-1888.02,-17331.54,860.77,11379.24,-3498.28,79.35,-1443.7,-3418.93,-4862.63
433,737.35,1851.14,2929.44,-1880.16,-17306.42,877.11,11352.87,-3527.53,78.58,-1438.68,-3448.95,-4887.63
434,707.45,1839.01,2946.32,-1891.08,-17363.85,870.5,11401.55,-3462.71,79.14,-1490.1,-3383.57,-4873.67
435,712.91,1798.84,2923.86,-1870.53,-17287.39,868.71,11370.42,-3530.99,79.41,-1483.19,-3451.58,-4934.76
436,713.66,1769.37,2951.57,-1876.24,-17362.15,869.13,11399.62,-3446.23,78.03,-1535.05,-3368.21,-4903.26
437,735.56,1842.22,2968.34,-1900.72,-17353.93,846.78,11346.57,-3429.67,76.93,-1515.18,-3352.74,-4867.92
438,739.6,1826.48,2927.92,-1904.67,-17335.86,856.65,11380.85,-3500.61,77.21,-1509.04,-3423.41,-4932.44
439,760.91,1770.64,2924.51,-1888.55,-17320.77,855.55,11387.42,-3504.7,78.64,-1510.29,-3426.06,-4936.34
440,754.16,1862.52,2937.33,-1868.54,-17360.15,856.93,11333.7,-3461.46,78.38,-1484.06,-3383.08,-4867.14
441,722.77,1793.39,2937.52,-1884.13,-17358.15,843.52,11375.98,-3469.49,78.31,-1569.11,-3391.19,-4960.3
442,737.56,1839.38,2951.57,-1878.31,-17369.56,861.83,11405.48,-3479.52,76.19,-1452.05,-3403.32,-4855.37
443,758.41,1845.04,2917.68,-1909.85,-17317.18,847.51,11388.9,-3529.54,78.64,-1469.49,-3450.91,-4920.39
444,757.42,1832.27,2933.16,-1885.55,-17319.11,862.51,11349.02,-3478.63,78.24,-1470.29,-3400.39,-4870.67
445,763.48,1839.52,2940.76,-1902.51,-17349.3,868.95,11445.3,-3519.17,77.63,-1393.79,-3441.54,-4835.34
446,731.58,1825.3,2941.53,-1877.11,-17318.68,845.32,11376.25,-3541.36,81.69,-1475.83,-3459.67,-4935.5
447,739.05,1855.47,2938.23,-1894.39,-17386.38,867.17,11411.94,-3474.27,77.92,-1468.91,-3396.35,-4865.26
448,735.58,1809.75,2976.94,-1913.7,-17347.46,834.71,11394.41,-3508.5,78.24,-1509.75,-3430.26,-4940.01
449,734.92,1863.48,2942.24,-1868.87,-17370.36,868.44,11357.39,-3472.59,78.14,-1472.74,-3394.45,-4867.19
450,730.64,1846.72,2935.7,-1865.32,-17425.23,861.02,11407.31,-3454.85,79.03,-1509.17,-3375.81,-4884.98
451,750.68,1833.62,2947.91,-1911.08,-17436.86,837.3,11360.03,-3412.9,76.52,-1618.4,-3336.39,-4954.79
452,739.32,1859.4,2947.78,-1879.82,-17393.77,857.88,11327.3,-3398.7,78.12,-1541.9,-3320.59,-4862.48
453,735.2,1821.42,2954.1,-1895.14,-17296.08,859.23,11391.06,-3524.6,78.52,-1430.22,-3446.09,-4876.31
454,720.05,1844.74,2924.08,-1867.96,-17352.61,858.86,11374.39,-3475.37,79.32,-1498.46,-3396.04,-4894.51
455,781.65,1805.83,2973.51,-1881.61,-17367.81,843.54,11344.88,-3467.5,77.96,-1500.01,-3389.54,-4889.56
456,782.67,1858.14,2921.94,-1892.08,-17378.89,854.17,11411.16,-3489.25,77.43,-1442.89,-3411.82,-4854.72
457,748.94,1787.39,2978.32,-1886.32,-17352.58,872.15,11417.95,-3512.65,78.62,-1434.14,-3434.03,-4868.18
458,740.84,1848.6,2927.92,-1900.84,-17322.71,845.86,11359.45,-3450.28,77.39,-1500.88,-3372.9,-4873.78
459,761.05,1837.2,2968.4,-1894.22,-17302.92,828.2,11362.84,-3512.84,79.89,-1439.43,-3432.96,-4872.39
460,773.4,1817.13,2926.9,-1881.7,-17262.89,852.12,11414.32,-3577.57,81.46,-1360.72,-3496.11,-4856.83
461,753.32,1791.34,2930.04,-1862.73,-17194.82,869.0,11388.48,-3590.64,82.43,-1325.36,-3508.2,-4833.56
462,752.12,1826.08,2939.27,-1862.58,-17250.56,867.43,11366.65,-3560.26,80.33,-1361.58,-3479.93,-4841.51
463,740.23,1823.47,2928.2,-1838.21,-17213.18,859.94,11389.4,-3607.89,80.27,-1310.15,-3527.62,-4837.77
464,742.73,1886.29,2958.02,-1875.88,-17265.18,862.23,11379.31,-3568.3,81.27,-1312.49,-3487.04,-4799.53
465,737.36,1861.8,2922.16,-1865.25,-17342.99,850.59,11404.8,-3509.85,79.96,-1431.53,-3429.89,-4861.41
466,729.59,1862.95,2929.25,-1870.96,-17309.99,862.78,11385.76,-3488.85,80.25,-1410.62,-3408.61,-4819.23
467,740.54,1827.53,2975.73,-1874.17,-17429.56,874.24,11435.52,-3478.88,78.33,-1450.16,-3400.55,-4850.71
468,781.65,1814.36,2926.18,-1898.83,-17378.03,859.77,11454.7,-3517.88,78.77,-1440.2,-3439.11,-4879.32
469,708.61,1800.74,2940.14,-1907.05,-17478.91,869.61,11430.0,-3392.35,78.62,-1636.85,-3313.73,-4950.57
470,746.97,1841.53,2946.81,-1881.46,-17417.11,863.06,11381.58,-3411.95,77.68,-1518.62,-3334.27,-4852.89
471,787.95,1843.37,2960.42,-1847.24,-17435.18,840.1,11350.46,-3402.51,77.9,-1500.11,-3324.61,-4824.72
472,740.38,1821.28,2926.25,-1871.03,-17430.11,842.69,11429.11,-3454.76,77.76,-1541.44,-3377.0,-4918.44
473,708.32,1860.62,2976.92,-1873.74,-17361.65,856.65,11383.95,-3432.04,79.68,-1448.92,-3352.36,-4801.28
474,802.66,1871.57,2966.89,-1898.51,-17363.86,833.06,11354.61,-3451.65,77.69,-1433.58,-3373.96,-4807.54
475,750.86,1844.51,2924.61,-1891.92,-17386.32,842.61,11461.45,-3503.57,79.29,-1454.2,-3424.28,-4878.48
476,702.25,1845.65,2960.41,-1895.52,-17358.24,841.65,11379.42,-3482.51,79.61,-1524.38,-3402.89,-4927.28
477,718.05,1800.35,2956.5,-1849.47,-17473.46,871.58,11424.07,-3413.32,79.6,-1552.38,-3333.71,-4886.1
478,769.29,1811.35,2939.45,-1899.84,-17455.51,854.73,11441.27,-3461.41,78.17,-1539.26,-3383.24,-4922.5
479,719.8,1831.93,2944.18,-1863.81,-17434.43,877.67,11426.39,-3431.5,79.77,-1498.26,-3351.73,-4849.99
480,700.95,1792.96,2943.94,-1865.53,-17423.89,868.56,11468.97,-3469.09,78.12,-1514.04,-3390.97,-4905.01
481,740.27,1768.97,2927.59,-1879.95,-17399.46,833.39,11436.76,-3485.08,78.56,-1572.42,-3406.53,-4978.94
482,723.21,1782.44,2960.59,-1860.69,-17516.94,885.1,11462.34,-3431.91,78.68,-1563.95,-3353.23,-4917.19
483,739.69,1855.95,2959.56,-1922.54,-17443.54,862.51,11450.66,-3462.1,76.84,-1497.71,-3385.26,-4882.97
484,738.1,1806.5,2952.58,-1890.32,-17456.47,856.31,11459.9,-3461.56,79.12,-1533.4,-3382.44,-4915.84
485,738.82,1818.64,2954.38,-1880.26,-17477.31,853.04,11437.37,-3433.6,78.74,-1555.31,-3354.86,-4910.17
486,709.72,1820.94,2952.81,-1874.21,-17440.32,869.46,11428.38,-3442.37,78.74,-1533.21,-3363.63,-4896.84
487,742.06,1802.72,2949.28,-1875.99,-17368.97,871.08,11416.87,-3483.19,78.27,-1462.95,-3404.92,-4867.87
488,772.53,1810.72,2951.74,-1891.49,-17269.38,857.63,11383.82,-3544.02,80.11,-1384.43,-3463.92,-4848.35
489,747.53,1858.34,2954.39,-1870.19,-17410.16,841.15,11401.03,-3464.99,78.88,-1477.91,-3386.11,-4864.02
490,747.56,1825.67,2953.48,-1905.5,-17387.91,848.89,11421.67,-3477.94,78.74,-1496.14,-3399.2,-4895.34
491,741.34,1863.88,2934.87,-1878.74,-17233.98,859.76,11321.2,-3533.05,79.3,-1391.67,-3453.74,-4845.42
492,737.59,1844.2,2913.89,-1880.26,-17333.34,847.49,11396.32,-3501.35,80.08,-1474.1,-3421.26,-4895.36
493,765.52,1801.34,2936.81,-1904.06,-17286.84,854.3,11415.92,-3520.04,78.38,-1417.01,-3441.66,-4858.66
494,757.07,1773.27,2916.74,-1892.62,-17292.91,867.72,11373.15,-3498.83,78.92,-1497.58,-3419.91,-4917.49
495,711.04,1827.44,2944.65,-1877.79,-17327.63,847.93,11390.3,-3517.24,79.94,-1484.06,-3437.3,-4921.36
496,760.59,1851.28,2956.82,-1868.09,-17446.37,855.99,11422.51,-3441.06,79.47,-1467.28,-3361.58,-4828.86
497,720.61,1839.32,2928.8,-1894.72,-17432.59,868.87,11479.92,-3484.56,80.15,-1489.8,-3404.41,-4894.21
498,741.86,1864.56,2949.73,-1857.5,-17287.77,856.02,11377.31,-3536.33,79.83,-1355.79,-3456.5,-4812.29
499,713.33,1822.43,2930.6,-1878.2,-17377.04,853.14,11384.48,-3445.37,78.13,-1551.26,-3367.24,-4918.5
500,723.01,1837.28,2960.98,-1885.48,-17258.7,855.14,11407.32,-3570.93,78.94,-1360.44,-3491.98,-4852.42
501,757.5,1857.31,2940.38,-1848.91,-17407.43,846.24,11422.02,-3454.02,79.66,-1432.89,-3374.36,-4807.25
502,743.24,1808.55,2949.94,-1898.74,-17365.44,846.0,11370.98,-3420.9,76.99,-1545.47,-3343.91,-4889.38
503,768.15,1823.09,2935.26,-1882.36,-17291.14,855.58,11372.92,-3513.72,77.29,-1418.49,-3436.43,-4854.92
504,741.34,1820.14,2931.27,-1920.96,-17432.56,856.7,11414.92,-3384.61,75.96,-1589.15,-3308.65,-4897.8
505,725.55,1811.0,2932.37,-1872.4,-17428.91,846.48,11398.29,-3420.17,76.74,-1587.62,-3343.43,-4931.05
506,784.49,1865.1,2945.11,-1866.61,-17543.07,831.2,11351.38,-3276.33,75.53,-1632.39,-3200.8,-4833.19
507,735.26,1791.51,2943.48,-1882.14,-17418.94,864.34,11378.12,-3405.43,76.77,-1588.38,-3328.66,-4917.03
508,747.8,1861.0,2949.8,-1849.6,-17507.97,850.64,11438.82,-3391.83,76.19,-1509.52,-3315.63,-4825.16
509,719.31,1791.04,2944.31,-1891.26,-17460.66,845.57,11404.58,-3404.1,76.72,-1647.11,-3327.39,-4974.5
510,755.28,1809.36,2959.08,-1884.04,-17574.5,853.81,11404.7,-3298.49,77.09,-1676.31,-3221.39,-4897.7
511,769.43,1901.36,2965.62,-1854.91,-17490.38,865.61,11380.44,-3365.03,78.26,-1462.84,-3286.77,-4749.61
512,748.55,1806.94,2945.78,-1871.15,-17562.61,868.49,11388.54,-3275.77,77.43,-1675.46,-3198.34,-4873.79
513,736.14,1830.61,2942.13,-1899.18,-17627.03,859.28,11381.99,-3216.55,75.11,-1776.05,-3141.44,-4917.49
514,755.67,1815.69,2951.35,-1909.53,-17551.51,856.0,11396.62,-3339.19,76.47,-1685.71,-3262.72,-4948.43
515,713.37,1807.91,2958.81,-1899.83,-17396.51,869.7,11443.81,-3465.78,76.6,-1502.72,-3389.18,-4891.91
516,772.63,1851.13,2969.9,-1895.81,-17434.61,838.33,11437.75,-3454.05,77.74,-1460.68,-3376.31,-4836.99
517,764.58,1782.34,2953.03,-1835.97,-17454.66,848.77,11358.53,-3405.6,78.27,-1583.37,-3327.34,-4910.71
518,730.14,1895.45,2949.25,-1882.85,-17451.5,843.18,11379.18,-3375.08,77.82,-1537.15,-3297.25,-4834.4
519,740.75,1851.2,2951.8,-1869.09,-17498.72,869.4,11383.76,-3354.24,77.14,-1570.9,-3277.1,-4848.0
520,754.99,1834.05,2974.74,-1897.91,-17380.86,849.11,11389.75,-3464.76,77.2,-1476.13,-3387.56,-4863.69
521,708.77,1776.88,2957.61,-1897.37,-17527.63,850.24,11442.59,-3356.13,77.2,-1688.91,-3278.93,-4967.84
522,755.66,1797.02,2955.72,-1890.04,-17533.28,871.13,11397.74,-3316.93,76.18,-1646.06,-3240.75,-4886.8
523,721.64,1829.52,2952.31,-1875.68,-17426.37,871.85,11414.44,-3457.67,78.95,-1512.28,-3378.72,-4891.0
524,760.19,1801.35,2956.55,-1886.05,-17376.4,851.05,11354.42,-3441.26,77.59,-1538.89,-3363.67,-4902.56
525,734.49,1895.63,2955.97,-1874.63,-17474.18,828.81,11379.25,-3369.61,76.72,-1554.66,-3292.89,-4847.55
526,716.42,1832.43,2945.2,-1885.6,-17497.52,850.97,11409.02,-3357.6,76.27,-1629.08,-3281.33,-4910.41
527,726.36,1869.12,2940.7,-1888.74,-17465.54,858.7,11441.85,-3430.98,78.34,-1517.55,-3352.64,-4870.18
528,721.16,1847.22,2935.16,-1887.55,-17541.12,869.2,11470.45,-3364.6,75.48,-1585.49,-3289.11,-4874.61
529,733.67,1859.13,2946.5,-1864.37,-17490.28,851.11,11402.31,-3416.1,77.52,-1561.94,-3338.58,-4900.52
530,751.68,1759.16,2922.13,-1881.55,-17407.47,869.06,11413.32,-3418.23,77.19,-1573.66,-3341.04,-4914.71
531,732.93,1840.87,2953.94,-1905.64,-17431.56,836.64,11382.54,-3405.8,77.01,-1590.27,-3328.79,-4919.06
532,757.07,1855.34,2940.43,-1866.73,-17411.44,861.46,11402.01,-3457.38,77.24,-1461.86,-3380.14,-4842.0
533,762.51,1815.57,2956.91,-1858.56,-17514.84,861.94,11413.5,-3375.22,78.11,-1562.98,-3297.11,-4860.09
534,740.01,1782.73,2950.46,-1849.4,-17400.89,865.93,11365.51,-3449.48,78.51,-1545.64,-3370.97,-4916.61
535,727.45,1778.79,2947.12,-1869.38,-17384.66,870.96,11374.44,-3450.07,76.34,-1555.29,-3373.73,-4929.02
536,707.26,1790.58,2934.28,-1883.26,-17502.81,871.99,11430.39,-3389.89,77.38,-1651.57,-3312.51,-4964.07
537,751.27,1793.79,2958.74,-1874.52,-17475.5,845.67,11396.96,-3390.62,77.99,-1603.59,-3312.63,-4916.22
538,729.47,1803.49,2940.69,-1868.53,-17454.12,878.92,11415.72,-3431.59,79.46,-1554.35,-3352.13,-4906.48
539,741.14,1833.42,2967.06,-1888.06,-17436.66,872.74,11427.68,-3427.19,76.99,-1482.67,-3350.2,-4832.88
540,748.0,1876.07,2955.41,-1883.64,-17429.7,853.95,11412.62,-3442.89,75.56,-1467.28,-3367.34,-4834.61
541,795.38,1800.7,2944.83,-1884.37,-17404.72,864.02,11363.82,-3408.45,78.13,-1520.34,-3330.32,-4850.66
542,756.14,1803.25,2929.59,-1898.79,-17317.21,859.47,11368.31,-3487.92,78.53,-1499.25,-3409.38,-4908.64
543,784.15,1774.34,2941.86,-1895.28,-17507.97,854.36,11422.71,-3327.6,77.27,-1625.82,-3250.33,-4876.15
544,758.01,1784.33,2939.9,-1877.73,-17557.63,868.02,11413.7,-3329.62,76.38,-1671.4,-3253.24,-4924.65
545,765.85,1933.43,2942.96,-1905.58,-17503.79,876.71,11372.12,-3316.6,76.53,-1518.31,-3240.07,-4758.39
546,758.39,1855.54,2921.82,-1909.08,-17374.32,839.63,11409.86,-3480.13,77.12,-1498.15,-3403.01,-4901.16
547,769.48,1837.77,2923.5,-1877.37,-17450.63,872.66,11397.13,-3403.68,76.74,-1527.46,-3326.94,-4854.41
548,722.62,1777.9,2920.85,-1902.14,-17378.87,846.43,11416.12,-3463.36,78.14,-1597.09,-3385.22,-4982.31
549,749.79,1839.2,2899.79,-1879.88,-17330.33,856.31,11413.5,-3500.38,78.43,-1451.61,-3421.95,-4873.56
550,732.92,1844.3,2972.95,-1896.78,-17413.65,863.53,11407.92,-3445.97,77.13,-1488.81,-3368.84,-4857.64
551,705.45,1834.54,2935.99,-1877.55,-17342.04,892.06,11452.57,-3529.13,78.47,-1398.98,-3450.66,-4849.64
552,767.33,1836.71,2956.67,-1880.06,-17342.08,854.25,11405.77,-3497.07,78.47,-1401.4,-3418.6,-4820.01
553,707.18,1825.55,2960.48,-1893.58,-17401.06,866.92,11433.89,-3469.36,79.56,-1500.63,-3389.81,-4890.43
554,751.71,1853.11,2956.63,-1896.93,-17379.03,861.34,11417.15,-3460.2,78.08,-1436.01,-3382.12,-4818.13
555,742.81,1790.59,2989.55,-1896.35,-17295.24,834.37,11404.59,-3578.47,79.14,-1429.69,-3499.33,-4929.02
556,721.96,1840.23,2943.56,-1901.75,-17279.81,849.64,11369.96,-3550.0,78.28,-1456.21,-3471.72,-4927.93
557,724.83,1846.55,2915.41,-1895.52,-17338.96,845.33,11391.22,-3470.63,76.07,-1511.14,-3394.55,-4905.7
558,745.1,1841.33,2971.68,-1900.81,-17278.21,866.08,11358.39,-3518.59,77.45,-1396.45,-3441.15,-4837.59
559,753.9,1768.17,2950.91,-1894.74,-17369.71,868.14,11410.7,-3478.39,78.13,-1512.64,-3400.26,-4912.9
560,777.5,1823.55,2937.59,-1899.23,-17402.76,854.84,11452.37,-3514.61,79.19,-1456.15,-3435.42,-4891.57
561,739.33,1801.22,2973.87,-1907.97,-17317.6,862.27,11405.2,-3545.61,78.62,-1443.68,-3466.99,-4910.67
562,747.22,1823.12,2977.04,-1919.92,-17297.51,851.97,11446.73,-3558.43,78.87,-1371.35,-3479.56,-4850.91
563,743.54,1823.26,2954.97,-1863.36,-17381.6,873.41,11449.75,-3523.44,79.0,-1400.04,-3444.45,-4844.49
564,740.7,1816.35,2947.8,-1878.61,-17435.63,854.88,11431.22,-3468.51,77.98,-1523.29,-3390.53,-4913.81
565,721.6,1824.11,2946.27,-1898.08,-17388.37,841.34,11460.21,-3507.39,79.07,-1492.92,-3428.32,-4921.24
566,756.69,1780.25,2946.19,-1923.83,-17402.16,857.45,11438.34,-3505.84,78.45,-1547.06,-3427.39,-4974.46
567,744.45,1815.65,2981.05,-1889.07,-17320.09,846.92,11464.26,-3559.31,78.39,-1356.84,-3480.92,-4837.76
568,753.34,1863.44,2953.51,-1878.52,-17370.79,870.29,11405.58,-3479.78,76.41,-1403.14,-3403.38,-4806.52
569,749.73,1786.96,2965.26,-1871.58,-17469.56,855.43,11468.48,-3450.99,77.23,-1515.28,-3373.75,-4889.03
570,780.52,1855.23,2924.44,-1898.74,-17383.35,839.26,11418.68,-3522.91,79.56,-1463.97,-3443.35,-4907.33
571,776.81,1820.18,2957.92,-1892.82,-17372.67,851.98,11437.54,-3514.19,79.11,-1421.06,-3435.09,-4856.15
572,706.39,1848.72,2949.31,-1861.48,-17395.72,872.06,11464.41,-3524.87,79.95,-1416.31,-3444.91,-4861.22
573,751.72,1817.93,2927.45,-1863.97,-17455.88,858.56,11484.35,-3475.37,79.97,-1479.84,-3395.4,-4875.24
574,749.96,1852.1,2931.83,-1906.59,-17376.79,846.11,11438.7,-3490.99,78.61,-1464.66,-3412.38,-4877.05
575,743.95,1839.0,2953.19,-1874.56,-17372.34,873.06,11413.39,-3487.35,78.3,-1424.3,-3409.05,-4833.35
576,746.95,1811.59,2959.93,-1875.05,-17351.96,858.48,11423.11,-3524.49,80.01,-1426.96,-3444.48,-4871.44
577,744.77,1843.87,2905.89,-1911.32,-17346.86,865.62,11465.93,-3524.08,78.46,-1432.11,-3445.62,-4877.73
578,744.1,1842.97,2974.5,-1870.07,-17334.54,858.09,11397.9,-3534.26,79.13,-1387.04,-3455.13,-4842.17
579,741.96,1808.11,2920.31,-1863.63,-17314.68,855.02,11363.59,-3505.39,80.18,-1489.33,-3425.21,-4914.54
580,700.82,1827.47,2920.27,-1885.83,-17358.2,860.94,11422.79,-3522.92,79.53,-1511.73,-3443.39,-4955.12
581,775.74,1830.99,2964.54,-1888.13,-17337.61,842.48,11395.39,-3534.66,79.03,-1416.6,-3455.63,-4872.23
582,761.14,1895.11,2929.17,-1865.23,-17319.75,843.05,11402.99,-3553.05,79.54,-1353.54,-3473.52,-4827.05
583,755.4,1807.63,2910.74,-1901.07,-17303.7,849.59,11408.57,-3539.04,79.21,-1472.84,-3459.83,-4932.67
584,733.22,1862.7,2974.71,-1905.15,-17203.31,843.0,11336.04,-3598.36,79.42,-1358.79,-3518.94,-4877.74
585,732.56,1835.97,2960.88,-1892.39,-17226.92,843.16,11371.88,-3560.11,78.95,-1374.86,-3481.16,-4856.02
586,719.03,1833.17,2989.4,-1896.01,-17304.08,875.65,11473.5,-3572.75,78.0,-1309.33,-3494.74,-4804.07
587,739.09,1805.98,2937.25,-1885.0,-17279.0,858.25,11382.14,-3564.44,78.53,-1441.29,-3485.92,-4927.21
588,722.81,1832.99,2951.04,-1865.28,-17328.71,845.65,11393.35,-3529.85,79.01,-1448.14,-3450.84,-4898.98
589,716.45,1834.42,2952.51,-1893.45,-17338.93,867.31,11426.91,-3525.35,78.51,-1434.78,-3446.84,-4881.62
590,769.63,1796.11,2994.29,-1890.52,-17335.35,865.12,11398.1,-3497.46,78.29,-1402.62,-3419.17,-4821.79
591,731.78,1833.83,2958.89,-1912.17,-17256.51,829.52,11390.19,-3527.91,78.69,-1424.46,-3449.21,-4873.68
592,732.61,1868.77,2964.78,-1889.63,-17250.01,856.6,11376.08,-3568.41,78.26,-1340.8,-3490.15,-4830.95
593,755.5,1803.74,2949.31,-1919.86,-17302.75,852.56,11426.32,-3539.91,79.41,-1435.19,-3460.5,-4895.69
594,766.59,1904.46,2932.45,-1897.12,-17341.53,867.9,11378.51,-3496.35,79.14,-1388.75,-3417.21,-4805.95
595,733.29,1810.06,2928.05,-1863.14,-17302.22,837.56,11348.58,-3520.96,79.12,-1507.82,-3441.85,-4949.67
596,722.47,1824.59,2957.37,-1887.11,-17241.4,849.13,11420.62,-3588.9,80.07,-1354.34,-3508.83,-4863.17
597,753.36,1780.37,2954.16,-1895.86,-17364.18,863.14,11433.21,-3499.91,77.97,-1475.79,-3421.93,-4897.73
598,718.81,1806.98,2943.38,-1860.23,-17364.7,860.31,11391.99,-3481.85,77.44,-1503.47,-3404.41,-4907.88
599,742.26,1806.28,2954.52,-1901.73,-17458.94,854.74,11450.29,-3429.76,78.58,-1552.59,-3351.18,-4903.77
600,756.55,1813.31,2975.35,-1880.68,-17412.85,870.55,11427.44,-3469.06,77.82,-1450.34,-3391.24,-4841.58
601,756.92,1867.23,2943.89,-1916.24,-17360.22,828.18,11376.26,-3474.51,77.19,-1503.98,-3397.32,-4901.3
602,767.83,1802.05,2971.22,-1910.69,-17412.75,851.06,11406.91,-3427.32,77.39,-1524.38,-3349.92,-4874.3
603,755.64,1844.73,2916.22,-1890.57,-17307.56,836.8,11391.87,-3481.46,77.43,-1452.87,-3404.04,-4856.91
604,751.96,1811.21,2950.6,-1876.35,-17297.66,847.81,11375.8,-3508.01,78.23,-1436.62,-3429.78,-4866.4
605,716.25,1833.92,2955.48,-1893.86,-17315.88,864.55,11453.35,-3530.39,78.63,-1386.2,-3451.76,-4837.96
606,734.2,1793.71,2966.08,-1882.68,-17269.46,849.0,11405.74,-3545.08,79.91,-1403.41,-3465.16,-4868.57
607,776.14,1858.48,2923.88,-1883.99,-17302.8,852.49,11406.21,-3540.01,76.76,-1369.58,-3463.25,-4832.83
608,698.16,1821.69,2946.71,-1867.11,-17339.14,866.2,11417.74,-3565.75,79.21,-1455.75,-3486.55,-4942.3
609,768.54,1781.11,2945.74,-1901.93,-17231.29,858.65,11384.41,-3586.83,77.66,-1394.77,-3509.17,-4903.94
610,744.27,1786.36,2945.29,-1920.36,-17334.51,836.84,11433.54,-3511.45,78.44,-1508.57,-3433.0,-4941.57
611,725.82,1830.3,2936.63,-1857.25,-17379.82,848.87,11444.91,-3486.46,79.47,-1450.52,-3406.99,-4857.52
612,699.47,1833.33,2955.6,-1910.34,-17406.78,870.74,11454.0,-3462.44,74.68,-1503.97,-3387.75,-4891.72
613,754.53,1861.99,2926.74,-1873.19,-17261.46,855.35,11359.34,-3547.99,77.4,-1376.7,-3470.59,-4847.29
614,725.24,1787.68,2955.59,-1882.89,-17442.85,873.66,11463.7,-3464.83,78.95,-1519.87,-3385.88,-4905.76
615,739.56,1823.33,2966.96,-1913.39,-17400.84,855.01,11424.86,-3449.36,76.16,-1504.51,-3373.2,-4877.7
616,749.03,1810.28,2921.95,-1894.12,-17287.78,850.37,11380.35,-3520.03,80.16,-1469.92,-3439.87,-4909.8
617,702.38,1816.26,2933.31,-1879.54,-17342.71,855.98,11399.93,-3508.41,79.67,-1514.39,-3428.74,-4943.13
618,728.98,1814.85,2926.29,-1875.62,-17364.53,869.8,11359.87,-3439.24,78.86,-1540.37,-3360.39,-4900.76
619,728.0,1862.61,2950.62,-1898.73,-17387.41,844.15,11399.33,-3459.38,78.78,-1501.42,-3380.6,-4882.02
620,729.86,1774.21,2943.38,-1840.9,-17470.42,859.92,11395.91,-3414.4,79.93,-1608.03,-3334.47,-4942.49
621,736.26,1775.26,2966.15,-1912.83,-17394.51,871.56,11427.5,-3478.71,77.4,-1530.62,-3401.3,-4931.92
622,723.92,1844.19,2965.59,-1876.97,-17449.22,860.3,11445.54,-3441.95,77.81,-1486.65,-3364.14,-4850.79
623,759.1,1847.68,2938.91,-1894.44,-17377.69,847.61,11421.31,-3495.73,78.36,-1457.52,-3417.37,-4874.89
624,751.89,1893.52,2932.37,-1882.52,-17394.15,872.22,11413.16,-3472.55,77.37,-1413.51,-3395.18,-4808.69
625,767.04,1821.69,2944.13,-1887.18,-17384.99,865.61,11419.76,-3503.48,77.87,-1453.95,-3425.61,-4879.56
626,760.58,1791.68,2955.35,-1876.68,-17367.51,860.32,11388.92,-3463.71,78.12,-1487.34,-3385.58,-4872.92
627,737.17,1790.82,2986.41,-1913.42,-17300.55,842.96,11396.82,-3490.84,77.25,-1459.78,-3413.59,-4873.37
628,719.04,1878.57,2959.74,-1903.49,-17392.28,859.91,11425.33,-3482.24,77.12,-1453.16,-3405.11,-4858.28
629,729.27,1867.73,2974.67,-1906.08,-17336.66,854.49,11400.55,-3505.59,77.06,-1416.04,-3428.52,-4844.56
630,746.1,1881.68,2959.68,-1905.65,-17366.75,871.81,11426.26,-3493.32,77.91,-1386.87,-3415.41,-4802.29
631,754.48,1834.02,2932.63,-1867.86,-17360.51,861.1,11424.88,-3486.09,78.45,-1421.26,-3407.64,-4828.9
632,763.04,1829.0,2964.02,-1879.78,-17380.12,843.65,11374.21,-3465.29,78.31,-1486.0,-3386.97,-4872.97
633,661.33,1885.81,2959.06,-1878.47,-17414.13,858.23,11407.93,-3444.34,76.56,-1520.24,-3367.78,-4888.01
634,760.1,1832.4,2938.46,-1876.46,-17345.77,853.09,11396.66,-3500.69,78.09,-1441.54,-3422.6,-4864.14
635,726.55,1846.79,2963.39,-1855.89,-17291.95,858.46,11389.86,-3546.88,78.02,-1362.8,-3468.87,-4831.66
636,739.57,1849.26,2940.18,-1873.96,-17319.77,868.14,11377.02,-3510.67,77.44,-1419.57,-3433.23,-4852.8
637,776.09,1909.88,2960.48,-1874.06,-17295.12,836.37,11371.15,-3561.18,79.05,-1315.2,-3482.13,-4797.33
638,730.77,1795.3,2965.99,-1879.76,-17325.63,853.43,11343.76,-3481.25,78.19,-1516.14,-3403.05,-4919.19
639,746.0,1809.44,2957.43,-1846.32,-17396.26,872.69,11402.62,-3498.66,77.88,-1454.4,-3420.78,-4875.18
640,740.33,1869.81,2959.8,-1902.08,-17370.42,864.5,11402.19,-3488.45,77.61,-1435.88,-3410.84,-4846.72
641,729.27,1842.05,2957.26,-1861.31,-17361.59,867.77,11419.69,-3501.16,77.92,-1406.85,-3423.24,-4830.1
642,761.45,1762.28,2975.65,-1888.01,-17393.5,834.42,11435.04,-3514.53,78.07,-1512.68,-3436.47,-4949.14
643,745.5,1836.77,2954.58,-1871.63,-17339.98,873.17,11406.51,-3529.25,77.78,-1395.09,-3451.47,-4846.56
644,770.87,1814.82,2949.8,-1872.21,-17337.16,843.64,11437.48,-3518.93,77.95,-1392.77,-3440.98,-4833.74
645,792.75,1843.56,2996.98,-1906.42,-17314.57,847.87,11398.61,-3512.11,77.59,-1341.23,-3434.52,-4775.75
646,743.02,1793.03,2975.05,-1868.48,-17337.92,849.29,11441.61,-3549.24,78.07,-1404.39,-3471.17,-4875.56
647,745.33,1856.82,2961.93,-1859.96,-17297.39,865.46,11381.04,-3559.26,80.1,-1346.77,-3479.16,-4825.94
648,710.82,1842.68,2959.05,-1887.02,-17283.03,862.66,11430.98,-3586.83,78.97,-1363.86,-3507.86,-4871.72
649,731.22,1858.23,2951.29,-1899.67,-17284.16,852.2,11431.87,-3565.21,79.59,-1359.01,-3485.62,-4844.63
650,732.11,1844.32,2974.13,-1930.49,-17235.99,856.85,11438.93,-3582.69,78.19,-1320.14,-3504.5,-4824.64
651,762.9,1862.41,2967.43,-1918.27,-17318.46,865.47,11431.29,-3538.13,77.99,-1347.24,-3460.14,-4807.38
652,722.21,1825.55,2974.25,-1909.93,-17373.69,846.16,11425.75,-3479.12,77.34,-1489.7,-3401.78,-4891.48
653,726.59,1820.74,2944.05,-1903.67,-17323.16,835.52,11425.48,-3515.71,78.79,-1474.45,-3436.92,-4911.37
654,714.05,1852.71,2940.16,-1869.8,-17462.51,874.92,11410.09,-3432.85,78.45,-1540.38,-3354.4,-4894.78
655,726.54,1770.72,2964.52,-1870.66,-17440.68,864.56,11440.9,-3499.51,77.14,-1544.09,-3422.37,-4966.46
656,712.32,1813.28,2975.78,-1887.32,-17242.73,860.86,11437.28,-3600.92,76.34,-1330.54,-3524.58,-4855.12
657,761.72,1815.51,2971.46,-1901.99,-17336.08,858.23,11457.68,-3542.34,77.61,-1373.47,-3464.73,-4838.2
658,728.24,1807.35,2945.27,-1909.36,-17361.33,864.06,11418.29,-3525.0,77.02,-1507.48,-3447.98,-4955.47
659,705.86,1831.57,2953.18,-1887.81,-17355.9,856.67,11475.08,-3509.5,77.62,-1421.36,-3431.89,-4853.24
660,784.45,1837.4,2958.18,-1915.6,-17310.19,854.45,11419.8,-3530.61,78.01,-1371.52,-3452.59,-4824.11
661,731.19,1862.44,2953.68,-1914.61,-17375.44,832.1,11428.62,-3468.2,75.76,-1482.01,-3392.43,-4874.44
662,755.33,1834.58,2947.82,-1883.35,-17378.53,836.77,11406.29,-3507.49,77.62,-1481.1,-3429.87,-4910.97
663,741.98,1850.14,2958.35,-1867.05,-17284.21,878.85,11366.79,-3547.02,77.8,-1355.13,-3469.22,-4824.36
664,727.77,1884.38,2966.02,-1876.99,-17349.23,868.53,11380.64,-3508.86,76.84,-1398.89,-3432.02,-4830.91
665,763.2,1815.51,2948.61,-1893.13,-17357.36,879.41,11377.55,-3461.13,76.43,-1466.21,-3384.7,-4850.92
666,710.05,1860.31,2938.63,-1919.18,-17373.63,847.47,11393.25,-3477.36,76.88,-1543.11,-3400.48,-4943.59
667,701.62,1831.3,2935.51,-1880.25,-17460.08,852.59,11399.44,-3424.37,77.56,-1619.87,-3346.82,-4966.68
668,760.61,1887.61,2920.87,-1905.98,-17338.77,869.26,11382.12,-3482.4,77.87,-1424.3,-3404.53,-4828.82
669,747.7,1819.74,2923.99,-1867.74,-17419.28,858.27,11406.33,-3453.24,78.24,-1530.98,-3374.99,-4905.98
670,732.48,1823.09,2977.35,-1885.14,-17370.01,849.36,11378.73,-3481.81,77.71,-1494.15,-3404.11,-4898.26
671,769.59,1790.77,2959.3,-1908.32,-17378.98,846.58,11372.22,-3447.32,78.14,-1548.84,-3369.18,-4918.02
672,739.22,1849.52,2963.07,-1900.12,-17444.22,865.7,11409.51,-3421.93,77.09,-1517.31,-3344.84,-4862.15
673,740.38,1798.9,3000.4,-1903.93,-17383.16,858.76,11382.89,-3429.48,75.23,-1505.76,-3354.25,-4860.0
674,789.87,1864.32,2958.28,-1901.19,-17419.98,854.76,11370.1,-3429.13,76.7,-1483.84,-3352.43,-4836.28
675,724.66,1794.84,2956.33,-1898.23,-17451.97,870.79,11411.66,-3406.44,77.85,-1591.92,-3328.59,-4920.51
676,703.31,1784.18,2970.92,-1862.79,-17479.2,870.15,11431.31,-3387.88,78.77,-1582.12,-3309.11,-4891.23
677,737.84,1823.18,2929.0,-1877.2,-17429.81,864.29,11400.14,-3373.15,77.87,-1552.56,-3295.28,-4847.84
678,720.61,1824.46,2973.26,-1888.72,-17349.72,850.73,11354.73,-3433.44,75.61,-1514.66,-3357.83,-4872.49
679,753.99,1867.06,2977.18,-1863.56,-17483.54,865.3,11348.37,-3353.13,76.53,-1535.21,-3276.6,-4811.81
680,725.17,1841.76,2961.76,-1876.23,-17477.1,860.62,11377.74,-3368.79,77.07,-1586.28,-3291.72,-4878.0
681,719.58,1772.54,2978.37,-1864.35,-17413.17,864.64,11398.83,-3424.06,77.75,-1543.58,-3346.31,-4889.89
682,762.59,1798.25,2940.26,-1889.77,-17503.96,861.9,11413.22,-3347.38,76.82,-1617.51,-3270.56,-4888.07
683,712.95,1819.29,2981.16,-1914.53,-17584.95,814.49,11423.45,-3310.69,76.88,-1748.14,-3233.81,-4981.95
684,765.89,1852.45,2971.68,-1889.97,-17457.74,864.78,11424.25,-3403.97,76.88,-1468.65,-3327.09,-4795.74
685,761.83,1837.38,2956.42,-1895.74,-17469.65,852.54,11416.58,-3407.79,76.73,-1540.64,-3331.07,-4871.7
686,720.88,1830.95,2955.95,-1894.25,-17365.47,871.95,11427.49,-3463.02,76.07,-1452.51,-3386.95,-4839.45
687,702.37,1845.35,2963.18,-1855.69,-17461.27,874.99,11406.2,-3401.65,77.67,-1524.88,-3323.97,-4848.85
688,752.13,1823.5,2950.09,-1893.8,-17469.1,854.25,11427.43,-3398.02,75.03,-1555.5,-3322.98,-4878.48
689,752.39,1831.44,2927.75,-1886.54,-17480.97,867.64,11452.78,-3412.98,75.7,-1535.5,-3337.28,-4872.78
690,749.53,1881.42,2956.35,-1876.95,-17451.27,874.17,11410.28,-3425.48,76.63,-1456.45,-3348.85,-4805.3
691,730.24,1808.58,2965.69,-1891.71,-17468.71,851.75,11422.95,-3399.39,77.12,-1581.21,-3322.27,-4903.48
692,768.31,1827.46,2953.09,-1873.99,-17363.68,850.71,11366.12,-3494.22,78.97,-1472.0,-3415.26,-4887.25
693,751.25,1899.5,2981.46,-1897.04,-17411.41,874.99,11419.59,-3475.53,77.16,-1381.66,-3398.37,-4780.02
694,749.08,1782.78,2948.44,-1873.55,-17450.39,854.33,11381.7,-3422.9,79.76,-1607.6,-3343.15,-4950.75
695,724.09,1841.54,2970.58,-1884.32,-17456.11,863.05,11434.15,-3435.48,78.7,-1507.02,-3356.77,-4863.79
696,747.36,1793.48,2958.87,-1858.01,-17442.32,857.11,11441.52,-3462.78,79.23,-1501.99,-3383.55,-4885.54
697,733.66,1809.73,2957.19,-1894.07,-17425.37,857.2,11468.69,-3521.12,78.11,-1492.96,-3443.01,-4935.97
698,715.07,1807.41,2973.84,-1895.7,-17462.25,882.62,11449.33,-3424.27,77.61,-1529.68,-3346.66,-4876.34
699,729.16,1805.27,2958.76,-1906.21,-17385.12,849.1,11437.08,-3464.58,76.96,-1511.97,-3387.62,-4899.59
700,723.83,1811.32,2944.25,-1890.64,-17311.92,853.7,11344.05,-3469.75,77.53,-1525.4,-3392.22,-4917.62
701,727.49,1840.29,2965.63,-1883.02,-17315.31,857.69,11417.4,-3540.85,77.83,-1389.84,-3463.02,-4852.86
702,727.18,1861.65,2954.21,-1853.16,-17385.15,855.87,11383.3,-3473.91,79.26,-1456.1,-3394.65,-4850.75
703,741.64,1834.91,2950.29,-1918.33,-17384.46,861.87,11398.88,-3481.83,77.68,-1515.2,-3404.14,-4919.34
704,752.39,1791.52,2927.92,-1878.07,-17378.08,862.65,11405.63,-3494.03,78.43,-1516.05,-3415.6,-4931.65
705,743.29,1842.99,2963.08,-1855.75,-17378.88,866.72,11382.51,-3475.29,79.47,-1436.05,-3395.82,-4831.87
706,765.85,1794.97,2948.87,-1887.35,-17421.56,867.47,11421.86,-3470.27,78.07,-1509.89,-3392.2,-4902.1
707,744.62,1858.24,2931.56,-1909.55,-17301.84,850.09,11409.72,-3539.65,76.48,-1417.15,-3463.17,-4880.32
708,723.02,1833.59,2931.07,-1881.89,-17320.63,857.47,11400.53,-3528.87,78.46,-1456.85,-3450.41,-4907.26
709,721.36,1799.53,2946.97,-1869.1,-17234.28,851.53,11364.28,-3583.54,78.68,-1419.71,-3504.85,-4924.56
710,706.4,1816.75,2972.23,-1900.4,-17384.36,888.11,11482.45,-3518.94,76.61,-1418.83,-3442.33,-4861.16
711,750.28,1779.71,2959.17,-1854.85,-17469.58,872.44,11461.22,-3462.68,76.9,-1501.61,-3385.78,-4887.39
712,786.95,1812.13,2953.82,-1899.05,-17399.91,861.6,11382.58,-3436.4,77.34,-1501.88,-3359.06,-4860.93
713,704.43,1790.68,2919.78,-1918.25,-17431.51,864.48,11425.63,-3442.07,78.31,-1644.75,-3363.76,-5008.51
714,743.56,1871.53,2949.28,-1871.66,-17500.71,866.9,11406.84,-3396.59,76.1,-1534.27,-3320.49,-4854.76
715,714.71,1812.98,2951.76,-1877.36,-17480.0,864.97,11442.08,-3411.94,77.76,-1570.87,-3334.18,-4905.04
716,723.17,1780.61,2953.43,-1906.07,-17417.98,842.57,11452.74,-3440.62,77.38,-1571.53,-3363.24,-4934.77
717,709.38,1846.86,2932.23,-1867.07,-17368.16,850.62,11441.64,-3482.8,78.3,-1454.5,-3404.5,-4858.99
718,758.54,1804.16,2924.99,-1870.91,-17459.17,851.07,11465.04,-3418.46,76.85,-1526.28,-3341.61,-4867.89
719,745.45,1808.78,2953.47,-1876.53,-17439.36,840.78,11403.61,-3427.14,76.71,-1563.8,-3350.44,-4914.24
720,787.0,1815.56,2961.86,-1898.58,-17383.92,862.2,11391.59,-3459.35,76.89,-1464.29,-3382.46,-4846.74
721,747.17,1792.8,2948.38,-1891.73,-17350.98,847.05,11339.58,-3411.46,77.54,-1567.72,-3333.92,-4901.64
722,715.94,1793.5,2961.62,-1904.97,-17373.61,851.21,11366.07,-3393.89,76.74,-1590.25,-3317.15,-4907.4
723,739.54,1757.32,2921.36,-1863.77,-17376.64,864.29,11392.6,-3472.56,76.75,-1565.29,-3395.8,-4961.1
724,738.36,1794.51,2973.2,-1888.21,-17388.41,869.48,11409.91,-3471.15,76.5,-1491.16,-3394.66,-4885.82
725,739.88,1799.8,2956.7,-1902.07,-17409.96,877.33,11461.77,-3473.51,76.16,-1476.54,-3397.35,-4873.89
726,725.63,1851.58,2957.26,-1890.08,-17395.77,851.32,11414.66,-3436.26,76.87,-1485.4,-3359.38,-4844.78
727,744.29,1807.17,2944.23,-1876.24,-17429.93,853.74,11455.2,-3461.9,77.7,-1501.54,-3384.2,-4885.75
728,687.06,1793.6,2952.19,-1907.5,-17517.85,860.18,11486.8,-3374.02,76.57,-1645.53,-3297.44,-4942.97
729,757.24,1844.01,2932.88,-1893.86,-17357.1,846.78,11341.92,-3451.01,77.4,-1528.12,-3373.61,-4901.72
730,726.17,1818.07,2942.45,-1897.89,-17355.1,844.1,11334.47,-3436.05,77.29,-1587.72,-3358.76,-4946.48
731,750.5,1810.3,2960.38,-1907.1,-17342.07,853.4,11384.1,-3488.05,77.3,-1490.49,-3410.75,-4901.24
732,747.98,1836.41,2942.25,-1891.25,-17404.21,856.43,11414.48,-3433.8,76.07,-1497.91,-3357.73,-4855.63
733,742.11,1837.92,2966.07,-1902.27,-17362.66,839.01,11386.32,-3469.88,76.22,-1493.51,-3393.66,-4887.17
734,728.01,1873.56,2972.41,-1881.58,-17467.45,863.7,11460.97,-3478.14,77.72,-1450.38,-3400.42,-4850.81
735,737.28,1798.01,2958.7,-1886.87,-17402.72,875.27,11447.05,-3489.48,77.96,-1473.29,-3411.52,-4884.81
736,734.52,1771.85,2960.24,-1876.31,-17374.51,874.9,11462.56,-3514.54,78.61,-1446.76,-3435.92,-4882.68
737,704.14,1845.74,2959.6,-1857.44,-17343.78,861.48,11424.9,-3545.05,78.84,-1405.36,-3466.21,-4871.57
738,748.72,1770.01,2948.23,-1883.67,-17406.07,859.93,11425.48,-3502.94,77.34,-1537.37,-3425.6,-4962.97
739,734.25,1798.09,2968.02,-1884.09,-17302.38,871.46,11431.5,-3549.45,78.09,-1383.15,-3471.35,-4854.5
740,749.5,1797.85,2950.31,-1888.36,-17310.94,855.82,11402.44,-3533.82,79.53,-1443.38,-3454.29,-4897.66
741,729.27,1833.84,2955.14,-1877.58,-17385.53,856.63,11453.67,-3465.77,77.56,-1434.55,-3388.21,-4822.76
742,740.23,1790.14,2930.25,-1897.31,-17413.5,840.94,11437.68,-3456.89,77.34,-1571.58,-3379.55,-4951.13
743,769.05,1821.72,2974.27,-1857.64,-17433.28,859.29,11382.32,-3424.36,78.92,-1484.27,-3345.44,-4829.71
744,757.57,1782.19,2936.29,-1880.64,-17322.94,857.09,11353.68,-3449.39,77.35,-1516.76,-3372.04,-4888.79
745,740.25,1767.94,2965.73,-1902.07,-17335.69,863.54,11431.02,-3481.83,77.65,-1469.27,-3404.18,-4873.45
746,713.35,1810.5,2944.56,-1867.39,-17357.25,832.3,11374.72,-3456.07,76.97,-1549.21,-3379.1,-4928.3
747,733.18,1783.5,2902.45,-1895.24,-17381.2,854.92,11393.59,-3440.23,78.51,-1608.81,-3361.72,-4970.53
748,692.42,1823.71,2959.67,-1825.82,-17410.39,880.61,11375.54,-3416.97,78.75,-1504.26,-3338.22,-4842.49
749,750.72,1807.85,2917.12,-1885.31,-17295.75,846.77,11388.46,-3504.81,78.08,-1470.15,-3426.73,-4896.88
750,753.9,1873.99,2965.5,-1896.23,-17393.47,853.63,11348.94,-3415.68,80.04,-1493.73,-3335.64,-4829.37
751,717.47,1824.04,2962.0,-1895.05,-17508.9,853.76,11431.93,-3380.93,77.7,-1614.75,-3303.23,-4917.98
752,748.11,1832.91,2919.91,-1894.1,-17358.71,837.88,11342.75,-3440.89,77.62,-1571.24,-3363.27,-4934.51
753,732.07,1816.48,2887.12,-1878.89,-17303.21,838.31,11401.58,-3512.45,78.64,-1506.54,-3433.81,-4940.34
754,737.94,1828.38,2924.54,-1883.96,-17306.14,857.5,11411.67,-3523.42,79.14,-1430.07,-3444.28,-4874.35
755,758.56,1815.84,2939.97,-1862.37,-17275.77,836.18,11359.06,-3520.23,79.26,-1428.51,-3440.97,-4869.49
756,783.68,1857.48,2962.63,-1847.6,-17379.19,845.72,11368.18,-3466.86,77.61,-1409.11,-3389.25,-4798.35
757,743.55,1793.14,2963.44,-1914.72,-17324.87,851.26,11382.63,-3475.72,78.41,-1505.57,-3397.32,-4902.88
758,714.88,1864.99,2962.5,-1877.27,-17258.03,844.26,11317.39,-3494.72,79.74,-1431.28,-3414.98,-4846.26
759,756.66,1842.35,2938.55,-1901.05,-17319.69,864.95,11447.11,-3529.55,79.42,-1371.12,-3450.13,-4821.26
760,736.73,1857.46,2927.26,-1854.39,-17356.13,860.31,11419.82,-3498.64,78.4,-1408.94,-3420.24,-4829.18
761,724.25,1831.76,2932.36,-1887.41,-17252.13,845.63,11366.94,-3570.01,80.13,-1438.59,-3489.88,-4928.47
762,761.73,1823.07,2942.16,-1905.81,-17222.29,840.15,11335.08,-3500.89,80.07,-1425.9,-3420.81,-4846.72
763,720.6,1850.25,2911.69,-1902.06,-17346.52,842.43,11377.17,-3473.28,78.52,-1546.43,-3394.76,-4941.18
764,709.04,1788.23,2935.53,-1876.49,-17403.15,853.91,11449.28,-3468.92,76.56,-1543.66,-3392.36,-4936.02
765,722.19,1845.66,2940.13,-1860.77,-17286.7,879.44,11415.58,-3517.35,78.31,-1344.46,-3439.04,-4783.5
766,733.97,1881.87,2977.09,-1887.94,-17383.72,867.06,11402.06,-3485.47,77.37,-1409.61,-3408.1,-4817.71
767,747.14,1804.06,2966.34,-1891.57,-17291.66,854.84,11371.47,-3521.74,77.89,-1439.38,-3443.85,-4883.24
768,706.17,1781.21,2942.45,-1864.04,-17294.67,872.73,11412.24,-3523.77,79.58,-1443.92,-3444.19,-4888.11
769,737.1,1870.08,2963.46,-1872.98,-17281.89,866.22,11420.62,-3579.47,80.39,-1297.38,-3499.07,-4796.45
770,750.73,1806.08,2950.17,-1905.67,-17186.19,861.55,11338.59,-3577.55,79.92,-1384.75,-3497.63,-4882.38
771,750.94,1819.16,2952.82,-1903.46,-17109.31,839.21,11346.88,-3655.45,81.02,-1303.76,-3574.43,-4878.19
772,740.19,1820.76,2971.37,-1901.18,-17205.74,873.56,11387.16,-3616.59,80.38,-1313.87,-3536.21,-4850.08
773,745.41,1819.92,2971.55,-1886.9,-17158.78,847.08,11393.73,-3621.11,79.09,-1268.0,-3542.02,-4810.02
774,723.64,1781.8,2954.08,-1888.01,-17218.47,865.46,11366.2,-3588.1,79.83,-1415.29,-3508.26,-4923.56
775,761.91,1828.58,2956.08,-1879.95,-17177.44,852.68,11390.61,-3616.83,79.58,-1267.53,-3537.25,-4804.79
776,716.81,1773.95,2953.78,-1890.84,-17175.85,858.16,11385.54,-3610.14,80.82,-1378.45,-3529.32,-4907.77
777,760.37,1867.19,2946.9,-1895.89,-17197.14,862.14,11386.86,-3614.28,78.88,-1269.58,-3535.4,-4804.98
778,715.56,1835.34,2930.03,-1865.97,-17165.53,847.87,11405.83,-3626.23,77.93,-1296.88,-3548.3,-4845.18
779,789.05,1813.53,2949.08,-1891.33,-17229.26,866.49,11394.63,-3625.41,80.3,-1307.81,-3545.12,-4852.92
780,777.19,1839.58,2941.0,-1905.29,-17184.12,847.88,11388.11,-3645.79,79.83,-1295.65,-3565.97,-4861.62
781,709.4,1827.3,2954.96,-1869.12,-17243.2,848.36,11351.3,-3562.87,80.51,-1421.01,-3482.36,-4903.37
782,754.37,1851.87,2905.22,-1867.54,-17174.82,839.9,11334.84,-3592.59,80.73,-1356.16,-3511.86,-4868.03
783,767.84,1816.86,2939.5,-1849.75,-17147.34,845.43,11315.94,-3600.94,81.07,-1311.52,-3519.87,-4831.39
784,714.87,1840.73,2927.36,-1854.9,-17180.77,855.6,11399.32,-3641.86,81.59,-1297.79,-3560.27,-4858.05
785,757.41,1800.04,2938.2,-1881.72,-17141.43,853.88,11356.02,-3641.5,78.71,-1317.6,-3562.79,-4880.39
786,772.64,1810.0,2965.2,-1878.24,-17167.79,847.34,11319.26,-3565.82,77.72,-1331.59,-3488.11,-4819.7
787,729.81,1815.7,2937.11,-1838.42,-17138.88,848.5,11334.54,-3617.61,79.96,-1311.66,-3537.65,-4849.31
788,743.02,1851.41,2968.09,-1856.12,-17185.7,880.32,11364.93,-3618.16,81.55,-1234.07,-3536.62,-4770.68
789,732.06,1873.67,2916.76,-1880.32,-17123.42,852.61,11352.49,-3630.63,81.03,-1276.16,-3549.6,-4825.76
790,719.29,1823.33,2926.19,-1877.19,-17090.69,847.85,11359.34,-3664.89,82.12,-1291.88,-3582.76,-4874.64
791,743.57,1750.3,2916.6,-1855.39,-17164.42,839.52,11354.68,-3614.72,79.74,-1415.14,-3534.99,-4950.13
792,715.9,1837.82,2971.66,-1875.9,-17286.66,858.25,11386.55,-3526.47,78.92,-1392.39,-3447.55,-4839.94
793,756.38,1751.97,2951.7,-1897.03,-17142.05,849.94,11356.7,-3599.19,80.02,-1372.4,-3519.18,-4891.57
794,730.29,1794.42,2955.76,-1883.54,-17162.08,836.06,11327.28,-3574.13,80.29,-1401.81,-3493.84,-4895.65
795,708.27,1796.69,2952.08,-1914.63,-17126.53,853.05,11333.29,-3590.57,78.49,-1397.78,-3512.08,-4909.86
796,717.62,1842.25,2926.03,-1888.91,-17264.93,857.2,11357.86,-3498.81,78.89,-1452.87,-3419.91,-4872.78
797,745.61,1786.36,2970.01,-1864.65,-17257.86,845.65,11353.95,-3552.05,78.34,-1420.93,-3473.71,-4894.64
798,713.69,1812.16,2970.2,-1891.53,-17305.75,863.59,11368.14,-3511.5,80.56,-1469.5,-3430.95,-4900.45
799,756.05,1863.35,2928.2,-1858.25,-17214.93,857.89,11357.09,-3559.91,80.54,-1310.61,-3479.37,-4789.99
800,764.07,1819.19,2933.85,-1877.03,-17254.65,855.54,11355.46,-3541.36,78.66,-1403.57,-3462.7,-4866.27
801,795.18,1805.18,2928.67,-1864.07,-17286.44,855.04,11379.85,-3527.46,80.34,-1386.58,-3447.12,-4833.7
802,757.31,1840.97,2931.68,-1846.44,-17134.03,868.42,11307.25,-3612.55,81.23,-1274.85,-3531.32,-4806.17
803,722.56,1832.56,2949.23,-1900.88,-17172.08,834.94,11363.51,-3570.93,78.71,-1370.17,-3492.22,-4862.39
804,779.46,1838.79,2914.88,-1833.45,-17139.38,835.56,11340.3,-3638.39,81.33,-1263.84,-3557.06,-4820.9
805,735.32,1839.04,2968.3,-1878.41,-17181.87,887.82,11392.51,-3616.15,79.97,-1237.3,-3536.18,-4773.48
806,712.19,1810.78,2918.71,-1857.19,-17156.55,870.96,11346.27,-3635.87,79.57,-1354.84,-3556.31,-4911.15
807,790.2,1835.71,2958.28,-1869.8,-17146.48,838.86,11341.25,-3647.83,80.65,-1251.98,-3567.18,-4819.16
808,730.73,1823.7,2918.27,-1864.36,-17235.29,875.51,11360.55,-3567.71,79.21,-1390.89,-3488.5,-4879.38
809,733.81,1795.81,2925.42,-1864.13,-17146.67,853.53,11343.32,-3605.51,78.62,-1358.9,-3526.89,-4885.79
810,752.07,1816.81,2958.55,-1910.83,-17140.67,844.52,11390.29,-3646.84,78.07,-1289.26,-3568.77,-4858.02
811,726.0,1800.04,2923.81,-1900.59,-17123.98,855.96,11371.26,-3633.32,78.92,-1347.5,-3554.4,-4901.9
812,746.31,1777.49,2928.12,-1885.49,-17209.77,865.87,11407.95,-3615.59,78.68,-1369.53,-3536.91,-4906.44
813,725.02,1789.49,2930.58,-1872.36,-17193.21,869.09,11403.03,-3613.48,77.06,-1348.36,-3536.42,-4884.78
814,737.04,1821.04,2959.85,-1883.99,-17136.9,867.99,11391.16,-3684.84,80.46,-1243.82,-3604.38,-4848.2
815,725.29,1884.22,2979.38,-1852.83,-17086.12,869.61,11357.25,-3702.64,79.95,-1123.19,-3622.69,-4745.88
816,692.5,1839.48,2969.87,-1861.34,-17141.81,862.22,11406.97,-3690.99,79.87,-1232.11,-3611.12,-4843.23
817,735.37,1779.28,2946.15,-1907.36,-16994.67,855.2,11368.96,-3763.22,79.52,-1217.07,-3683.7,-4900.77
818,770.9,1848.79,2948.26,-1877.21,-17147.76,864.55,11398.13,-3652.15,79.34,-1194.34,-3572.81,-4767.15
819,732.23,1834.64,2941.25,-1866.68,-17109.17,836.64,11367.51,-3713.57,80.51,-1263.59,-3633.05,-4896.64
820,681.61,1816.11,2961.95,-1870.21,-17140.26,869.63,11364.29,-3647.24,79.06,-1316.88,-3568.18,-4885.06
821,785.2,1846.26,2941.05,-1857.95,-17089.81,841.36,11299.54,-3666.36,81.36,-1234.35,-3585.0,-4819.35
822,740.64,1836.44,2948.22,-1880.51,-17173.94,841.77,11398.59,-3661.93,81.55,-1288.78,-3580.38,-4869.16
823,763.79,1815.02,2940.42,-1872.01,-17069.76,838.82,11407.28,-3735.78,80.81,-1176.44,-3654.97,-4831.42
824,756.56,1850.17,2933.76,-1884.83,-16996.51,863.6,11374.06,-3759.59,80.93,-1103.19,-3678.66,-4781.85
825,719.61,1846.71,2939.83,-1860.44,-17022.86,850.28,11303.86,-3719.56,81.5,-1223.01,-3638.06,-4861.07
826,754.35,1788.29,2926.01,-1854.78,-17100.25,851.54,11363.21,-3686.59,81.07,-1271.64,-3605.52,-4877.16
827,773.69,1812.69,2939.19,-1860.41,-17114.18,852.69,11389.4,-3716.63,82.27,-1206.92,-3634.36,-4841.28
828,746.25,1844.33,2905.22,-1861.39,-17089.23,840.52,11304.14,-3646.59,82.43,-1310.16,-3564.16,-4874.33
829,719.6,1805.33,2929.57,-1851.98,-17215.03,845.23,11384.4,-3610.29,82.15,-1382.89,-3528.14,-4911.03
830,756.62,1777.52,2942.93,-1857.51,-17219.05,856.33,11385.52,-3576.78,82.45,-1357.64,-3494.34,-4851.98
831,735.31,1876.02,2944.5,-1879.59,-17238.03,851.85,11352.15,-3582.55,81.39,-1357.79,-3501.17,-4858.95
832,733.06,1834.0,2921.02,-1874.66,-17227.21,853.98,11347.78,-3565.71,80.97,-1412.03,-3484.74,-4896.77
833,739.46,1838.29,2958.14,-1872.42,-17222.92,844.46,11394.3,-3589.38,81.47,-1320.7,-3507.91,-4828.61
834,718.71,1794.93,2931.25,-1878.97,-17227.48,843.17,11345.51,-3529.23,81.15,-1472.88,-3448.07,-4920.95
835,726.0,1850.25,2918.59,-1836.31,-17177.97,857.8,11368.15,-3612.81,81.84,-1293.49,-3530.97,-4824.46
836,748.4,1817.84,2943.11,-1876.8,-17296.86,857.73,11392.99,-3533.29,78.76,-1413.59,-3454.53,-4868.12
837,746.57,1869.35,2932.58,-1866.3,-17234.97,860.18,11362.44,-3546.84,81.0,-1330.15,-3465.83,-4795.98
838,744.01,1845.35,2937.96,-1860.43,-17309.1,850.3,11391.59,-3523.35,80.2,-1400.32,-3443.16,-4843.48
839,755.65,1817.64,2931.55,-1871.77,-17273.15,864.36,11428.5,-3533.9,79.45,-1347.22,-3454.45,-4801.67
840,775.14,1844.59,2934.84,-1880.1,-17242.52,853.79,11386.3,-3536.78,80.91,-1327.97,-3455.88,-4783.85
841,750.39,1879.5,2937.34,-1885.0,-17198.32,850.68,11353.33,-3581.1,79.97,-1312.08,-3501.13,-4813.22
842,728.67,1881.49,2969.18,-1891.76,-17209.92,838.2,11349.5,-3559.32,79.63,-1334.65,-3479.68,-4814.33
843,705.72,1849.68,2923.21,-1879.15,-17252.63,855.77,11406.02,-3577.76,79.7,-1391.38,-3498.07,-4889.45
844,752.55,1822.65,2924.97,-1870.74,-17238.44,859.35,11375.41,-3548.01,80.38,-1374.24,-3467.63,-4841.87
845,713.24,1838.1,2922.67,-1868.18,-17250.09,853.86,11435.2,-3570.15,81.17,-1355.2,-3488.98,-4844.18
846,673.66,1839.38,2971.25,-1869.87,-17225.99,856.47,11366.27,-3566.41,79.76,-1388.83,-3486.65,-4875.48
847,741.19,1856.5,2966.13,-1903.66,-17188.13,850.86,11346.2,-3564.64,79.84,-1330.9,-3484.81,-4815.7
848,704.93,1841.43,2915.05,-1842.23,-17291.77,894.35,11463.97,-3570.87,81.59,-1314.26,-3489.28,-4803.54
849,714.64,1904.61,2932.1,-1830.13,-17311.43,853.19,11434.85,-3555.57,80.99,-1302.17,-3474.59,-4776.76
850,769.2,1808.44,2946.08,-1852.56,-17273.26,859.11,11432.09,-3563.19,79.65,-1310.91,-3483.53,-4794.45
851,676.46,1841.32,2949.27,-1852.8,-17216.09,859.62,11364.67,-3574.33,81.76,-1377.56,-3492.58,-4870.13
852,755.73,1841.66,2919.11,-1822.31,-17245.21,869.35,11421.48,-3585.01,81.52,-1260.18,-3503.5,-4763.68
853,730.54,1780.9,2947.92,-1884.02,-17268.48,867.51,11431.37,-3549.04,80.43,-1394.27,-3468.61,-4862.88
854,769.53,1863.99,2933.17,-1859.84,-17263.08,860.43,11372.8,-3548.51,80.54,-1323.01,-3467.97,-4790.98
855,812.77,1795.28,2946.56,-1885.06,-17288.82,844.96,11343.39,-3522.68,79.76,-1430.92,-3442.93,-4873.84
856,684.48,1862.68,2941.47,-1861.25,-17207.44,872.61,11380.91,-3597.38,80.35,-1326.54,-3517.03,-4843.57
857,694.92,1835.34,2971.21,-1891.12,-17220.18,854.61,11405.96,-3596.66,80.19,-1349.26,-3516.46,-4865.72
858,747.41,1850.81,2945.87,-1869.15,-17257.81,847.25,11405.76,-3587.1,81.1,-1329.85,-3505.99,-4835.85
859,739.91,1837.54,2956.91,-1872.99,-17196.84,846.75,11357.93,-3579.19,80.3,-1330.79,-3498.9,-4829.69
860,766.33,1844.58,2915.24,-1864.33,-17206.83,848.46,11395.4,-3613.09,80.99,-1301.15,-3532.1,-4833.25
861,732.01,1842.69,2923.58,-1899.48,-17323.73,860.6,11409.76,-3506.12,80.25,-1454.56,-3425.87,-4880.44
862,722.86,1821.89,2973.32,-1849.25,-17381.55,843.73,11424.3,-3488.08,80.41,-1444.7,-3407.67,-4852.37
863,739.06,1800.82,2957.02,-1871.84,-17280.45,857.85,11425.33,-3561.32,81.12,-1372.21,-3480.2,-4852.41
864,715.16,1807.68,2943.65,-1843.73,-17374.31,869.47,11486.32,-3532.15,79.69,-1395.75,-3452.47,-4848.21
865,747.74,1798.23,2973.97,-1893.12,-17275.68,841.48,11413.27,-3577.53,81.43,-1394.1,-3496.09,-4890.2
866,699.67,1853.0,2942.62,-1866.9,-17278.37,857.27,11465.92,-3596.6,80.68,-1326.79,-3515.92,-4842.71
867,718.05,1855.79,2977.33,-1877.92,-17110.42,844.89,11385.99,-3685.57,80.86,-1206.27,-3604.71,-4810.99
868,743.15,1818.75,2955.75,-1886.35,-17246.17,865.84,11395.64,-3573.32,78.27,-1353.39,-3495.05,-4848.43
869,726.8,1819.64,2929.9,-1899.5,-17173.21,856.6,11405.08,-3615.69,80.87,-1334.69,-3534.81,-4869.51
870,747.02,1836.9,2962.58,-1881.56,-17157.44,857.02,11413.06,-3666.2,82.1,-1222.42,-3584.1,-4806.52
871,765.46,1853.85,2946.13,-1849.01,-17221.34,857.15,11391.77,-3612.7,82.34,-1256.0,-3530.36,-4786.35
872,753.08,1804.1,2948.01,-1850.73,-17280.58,880.36,11426.07,-3591.28,79.76,-1319.69,-3511.52,-4831.21
873,730.73,1825.08,2937.5,-1897.2,-17198.01,857.98,11417.96,-3603.44,80.96,-1325.97,-3522.48,-4848.45
874,746.62,1820.53,2964.34,-1874.72,-17227.06,847.72,11365.68,-3578.76,80.98,-1356.9,-3497.78,-4854.67
875,753.57,1808.14,2939.34,-1873.74,-17303.87,854.51,11432.79,-3546.27,81.01,-1389.27,-3465.27,-4854.54
876,739.48,1810.13,2948.67,-1878.93,-17266.77,879.87,11383.47,-3549.84,79.76,-1384.08,-3470.08,-4854.16
877,751.5,1849.81,2947.54,-1875.49,-17277.98,844.34,11392.25,-3529.09,79.24,-1368.04,-3449.85,-4817.89
878,745.64,1809.19,2969.22,-1894.15,-17289.18,856.63,11413.72,-3556.35,79.24,-1388.93,-3477.11,-4866.04
879,720.92,1812.17,2945.01,-1872.69,-17285.59,852.57,11373.58,-3532.74,79.62,-1454.03,-3453.13,-4907.15
880,743.39,1883.31,2987.8,-1891.41,-17443.11,856.98,11449.89,-3448.03,78.4,-1413.14,-3369.63,-4782.78
881,739.69,1867.12,2925.6,-1844.99,-17290.92,881.65,11399.55,-3532.12,81.06,-1322.3,-3451.06,-4773.36
882,752.4,1885.64,2955.38,-1882.93,-17279.68,848.82,11399.68,-3545.08,80.48,-1320.68,-3464.6,-4785.28
883,728.16,1808.04,2963.58,-1860.11,-17364.95,856.69,11427.64,-3506.12,80.94,-1440.96,-3425.18,-4866.14
884,741.94,1864.02,2974.94,-1884.4,-17218.1,839.84,11377.08,-3584.75,81.44,-1304.68,-3503.3,-4807.98
885,727.01,1868.38,2950.82,-1830.41,-17318.16,871.96,11398.46,-3549.76,79.77,-1331.94,-3469.99,-4801.93
886,753.03,1813.37,2958.11,-1845.11,-17234.72,855.27,11386.89,-3588.12,79.85,-1313.17,-3508.27,-4821.44
887,756.31,1782.96,2954.23,-1867.65,-17258.84,840.4,11398.48,-3542.63,80.08,-1394.09,-3462.56,-4856.65
888,746.05,1758.46,2948.88,-1847.84,-17186.66,852.06,11357.23,-3623.87,80.88,-1371.82,-3542.98,-4914.8
889,753.79,1850.09,2966.49,-1845.86,-17219.24,856.8,11353.62,-3554.15,82.04,-1284.3,-3472.1,-4756.4
890,751.54,1761.9,2946.86,-1863.67,-17244.24,850.17,11382.9,-3583.93,79.78,-1414.54,-3504.14,-4918.68
891,713.9,1839.07,2970.09,-1898.14,-17242.87,862.72,11401.36,-3588.75,81.48,-1353.88,-3507.27,-4861.15
892,750.0,1814.04,2946.64,-1846.89,-17219.15,821.45,11292.78,-3509.64,80.95,-1441.12,-3428.69,-4869.81
893,774.17,1849.57,2964.6,-1889.8,-17235.35,844.06,11359.15,-3568.89,80.64,-1333.61,-3488.25,-4821.85
894,734.3,1804.97,2929.58,-1875.59,-17271.79,848.67,11438.51,-3576.02,80.0,-1391.34,-3496.02,-4887.37
895,721.95,1795.55,2949.6,-1858.46,-17309.78,856.46,11393.43,-3531.67,80.29,-1451.26,-3451.38,-4902.64
896,713.3,1854.27,2921.13,-1894.0,-17202.52,850.53,11408.69,-3630.12,79.91,-1348.6,-3550.2,-4898.81
897,720.68,1783.59,2961.1,-1860.45,-17380.98,876.33,11445.17,-3519.98,77.63,-1454.56,-3442.35,-4896.91
898,751.42,1794.7,2967.06,-1857.76,-17297.96,855.92,11366.94,-3495.29,77.69,-1419.7,-3417.6,-4837.3
899,750.96,1740.9,2933.46,-1854.63,-17307.25,859.5,11441.78,-3544.75,78.5,-1435.25,-3466.25,-4901.5
900,768.1,1811.58,2951.26,-1885.32,-17299.2,849.42,11387.78,-3525.87,79.62,-1416.39,-3446.25,-4862.64
901,706.05,1823.05,2968.1,-1888.81,-17260.7,877.26,11388.92,-3550.75,78.63,-1386.14,-3472.12,-4858.25
902,782.43,1826.64,2969.33,-1896.52,-17312.69,845.98,11397.58,-3489.92,81.42,-1387.25,-3408.5,-4795.75
903,747.38,1824.29,2952.97,-1884.39,-17283.11,847.45,11356.63,-3513.77,79.75,-1438.78,-3434.01,-4872.79
904,733.44,1789.83,3006.48,-1874.5,-17341.61,887.05,11394.77,-3517.7,78.03,-1404.55,-3439.67,-4844.23
905,734.43,1803.59,2972.77,-1833.34,-17343.54,863.69,11395.99,-3523.52,81.39,-1406.42,-3442.13,-4848.55
906,733.09,1853.03,2980.46,-1832.43,-17382.25,846.27,11406.22,-3486.54,81.48,-1395.62,-3405.05,-4800.67
907,740.59,1784.93,2963.43,-1862.28,-17366.7,856.39,11380.89,-3454.21,79.53,-1502.75,-3374.68,-4877.43
908,734.41,1813.24,2981.32,-1865.59,-17383.04,849.21,11393.2,-3456.97,79.94,-1477.25,-3377.03,-4854.28
909,702.93,1789.21,2945.16,-1859.24,-17449.46,855.44,11389.88,-3404.13,80.18,-1626.07,-3323.96,-4950.03
910,760.13,1813.95,2983.38,-1930.85,-17290.14,843.81,11396.29,-3519.71,79.55,-1423.43,-3440.16,-4863.59
911,717.41,1886.05,2987.15,-1888.93,-17197.71,844.21,11340.22,-3564.05,77.8,-1311.6,-3486.25,-4797.85
912,706.36,1821.57,2934.82,-1870.31,-17339.21,866.95,11421.77,-3517.06,78.49,-1458.05,-3438.57,-4896.62
913,770.12,1820.37,2964.69,-1882.25,-17276.89,846.64,11373.6,-3569.58,79.28,-1383.73,-3490.3,-4874.03
914,724.71,1826.98,2942.11,-1879.31,-17380.7,854.72,11438.51,-3489.3,79.55,-1472.97,-3409.75,-4882.73
915,723.86,1801.57,2969.07,-1851.79,-17319.7,862.14,11407.36,-3531.95,82.26,-1407.49,-3449.69,-4857.18
916,775.53,1862.21,2931.46,-1858.63,-17273.24,846.24,11378.11,-3569.68,78.65,-1338.33,-3491.03,-4829.36
917,707.87,1868.47,2950.88,-1908.33,-17189.81,849.95,11378.2,-3598.27,78.84,-1342.76,-3519.42,-4862.18
918,758.43,1778.01,2941.84,-1874.56,-17236.87,844.85,11443.75,-3593.74,79.57,-1344.57,-3514.17,-4858.74
919,726.14,1767.6,2964.47,-1904.14,-17230.84,855.35,11419.23,-3613.75,80.12,-1402.2,-3533.63,-4935.83
920,768.41,1784.94,2940.05,-1885.63,-17284.27,884.11,11436.54,-3600.43,78.78,-1355.86,-3521.65,-4877.51
921,730.02,1810.98,2977.07,-1854.87,-17143.17,865.31,11422.09,-3693.05,82.18,-1192.57,-3610.87,-4803.44
922,742.12,1846.33,2932.32,-1889.9,-17236.97,850.5,11409.51,-3544.56,79.98,-1346.09,-3464.58,-4810.67
923,742.09,1780.93,2973.64,-1885.03,-17247.65,855.29,11427.6,-3576.09,79.58,-1353.12,-3496.51,-4849.63
924,737.83,1840.04,2974.01,-1877.33,-17207.63,844.85,11399.76,-3623.31,81.14,-1288.48,-3542.16,-4830.64
925,701.71,1877.75,2930.55,-1866.0,-17230.68,856.73,11397.83,-3611.15,81.14,-1332.11,-3530.02,-4862.13
926,746.15,1846.02,2956.35,-1864.33,-17204.75,845.55,11397.39,-3655.71,81.26,-1277.63,-3574.45,-4852.08
927,767.8,1881.7,2975.55,-1852.79,-17151.98,838.53,11329.63,-3649.04,80.88,-1211.56,-3568.16,-4779.71
928,741.59,1804.69,2926.03,-1856.35,-17166.15,862.92,11427.14,-3690.27,80.76,-1260.12,-3609.51,-4869.63
929,727.42,1835.51,2943.47,-1874.59,-17175.29,843.46,11451.74,-3648.22,79.42,-1248.29,-3568.8,-4817.09
930,771.09,1831.85,2962.01,-1890.41,-17125.25,838.27,11397.64,-3684.53,80.35,-1214.8,-3604.18,-4818.97
931,761.88,1823.37,2965.52,-1875.51,-17134.37,849.9,11383.82,-3663.22,81.15,-1225.38,-3582.07,-4807.45
932,787.26,1857.14,2962.04,-1897.25,-17188.9,849.5,11379.64,-3640.85,80.4,-1250.58,-3560.45,-4811.03
933,705.23,1784.77,2919.08,-1890.13,-17208.5,862.62,11439.12,-3624.4,78.92,-1387.81,-3545.49,-4933.29
934,739.78,1832.95,2936.27,-1873.45,-17241.61,836.25,11425.13,-3606.13,79.39,-1344.69,-3526.74,-4871.43
935,755.29,1796.23,2969.25,-1857.3,-17229.15,851.01,11425.78,-3636.67,79.59,-1288.89,-3557.08,-4845.97
936,741.46,1803.32,2952.86,-1911.8,-17237.58,862.86,11420.79,-3601.99,80.13,-1368.09,-3521.86,-4889.95
937,716.37,1808.69,2931.19,-1851.53,-17252.52,833.44,11417.45,-3583.07,81.13,-1396.9,-3501.93,-4898.83
938,744.27,1766.16,2956.59,-1883.66,-17208.76,873.62,11443.87,-3637.99,80.79,-1307.9,-3557.2,-4865.1
939,720.25,1845.14,2981.71,-1829.73,-17330.49,849.11,11458.79,-3572.69,81.73,-1305.22,-3490.96,-4796.18
940,733.35,1827.28,2963.97,-1876.02,-17293.46,850.67,11379.69,-3570.39,78.92,-1414.52,-3491.47,-4906.0
941,744.87,1817.36,2971.51,-1902.09,-17275.38,861.52,11433.75,-3599.04,79.74,-1348.45,-3519.31,-4867.76
942,709.53,1850.07,2968.32,-1899.77,-17209.16,837.9,11351.3,-3544.57,79.53,-1391.82,-3465.03,-4856.85
943,761.72,1826.86,2947.63,-1871.09,-17308.77,851.35,11375.22,-3539.28,80.48,-1417.08,-3458.8,-4875.89
944,765.4,1840.39,2976.6,-1869.1,-17129.31,864.42,11316.78,-3615.55,80.9,-1234.83,-3534.65,-4769.48
945,751.1,1799.23,2985.19,-1879.68,-17157.87,872.11,11397.53,-3614.52,80.83,-1232.38,-3533.69,-4766.07
946,745.82,1822.67,2970.34,-1902.15,-17311.37,846.23,11353.89,-3506.38,79.4,-1474.56,-3426.98,-4901.54
947,755.78,1806.47,2956.89,-1906.76,-17259.62,854.54,11378.92,-3546.34,80.01,-1413.78,-3466.33,-4880.11
948,742.91,1773.03,2946.18,-1845.48,-17325.68,838.5,11446.94,-3567.34,79.23,-1423.6,-3488.11,-4911.71
949,747.8,1870.92,2978.83,-1898.66,-17280.3,846.12,11383.98,-3537.83,78.97,-1351.31,-3458.87,-4810.18
950,778.44,1877.61,2949.79,-1870.06,-17336.13,840.19,11370.56,-3481.17,80.21,-1389.61,-3400.95,-4790.57
951,771.81,1815.02,2950.95,-1898.31,-17275.87,854.26,11404.66,-3556.77,80.93,-1377.48,-3475.83,-4853.32
952,750.41,1812.32,2996.69,-1904.34,-17253.66,879.42,11395.62,-3566.53,78.3,-1323.54,-3488.24,-4811.77
953,764.62,1818.87,2975.43,-1886.49,-17295.95,843.96,11397.87,-3544.88,79.18,-1381.68,-3465.71,-4847.39
954,773.6,1806.56,2957.35,-1917.61,-17231.6,840.75,11367.63,-3517.99,76.9,-1403.33,-3441.08,-4844.41
955,741.05,1840.05,2937.51,-1867.51,-17295.74,837.68,11377.34,-3529.0,79.89,-1429.61,-3449.11,-4878.71
956,710.93,1807.19,2967.5,-1891.54,-17188.74,866.57,11374.41,-3594.39,78.51,-1353.68,-3515.88,-4869.56
957,727.83,1817.36,2939.68,-1881.86,-17301.72,848.31,11428.96,-3533.87,78.5,-1421.43,-3455.37,-4876.8
958,726.99,1834.44,2960.91,-1893.84,-17320.31,841.89,11428.5,-3527.0,81.14,-1421.42,-3445.86,-4867.29
959,762.91,1878.36,2964.79,-1882.56,-17252.64,842.77,11372.49,-3522.6,79.72,-1313.87,-3442.87,-4756.74
960,711.81,1848.99,2958.11,-1887.53,-17233.73,881.53,11382.07,-3555.1,79.65,-1338.76,-3475.45,-4814.21
961,743.14,1775.66,2948.92,-1869.1,-17279.26,837.75,11382.89,-3541.91,80.12,-1460.0,-3461.79,-4921.79
962,716.67,1837.13,2961.58,-1889.07,-17349.73,882.38,11428.45,-3489.77,81.5,-1412.59,-3408.27,-4820.86
963,788.36,1765.14,2977.96,-1868.74,-17322.05,842.25,11399.93,-3500.3,80.83,-1417.14,-3419.48,-4836.62
964,745.86,1811.02,2967.45,-1864.51,-17336.44,850.06,11371.15,-3504.29,79.46,-1455.42,-3424.83,-4880.24
965,757.26,1817.37,2907.72,-1882.85,-17338.76,862.41,11446.95,-3509.72,79.62,-1429.91,-3430.1,-4860.0
966,735.6,1835.36,2928.81,-1894.34,-17323.86,858.49,11382.45,-3487.06,79.14,-1477.49,-3407.92,-4885.41
967,710.99,1824.3,2950.06,-1906.81,-17346.69,847.03,11441.86,-3488.26,81.1,-1479.26,-3407.16,-4886.43
968,783.7,1829.5,2981.46,-1854.65,-17395.64,857.61,11424.01,-3497.58,80.29,-1374.01,-3417.3,-4791.31
969,744.06,1809.77,2978.39,-1872.58,-17302.32,864.15,11422.49,-3548.55,80.88,-1356.05,-3467.67,-4823.72
970,722.95,1817.65,2952.12,-1893.77,-17299.72,847.65,11422.44,-3527.47,80.33,-1430.69,-3447.14,-4877.83
971,716.64,1791.99,2954.0,-1881.28,-17404.95,853.65,11429.0,-3442.37,79.73,-1540.95,-3362.64,-4903.59
972,689.37,1823.95,2976.79,-1879.04,-17278.53,855.4,11388.87,-3557.2,80.6,-1423.2,-3476.6,-4899.79
973,736.45,1803.5,2946.03,-1893.7,-17278.32,857.67,11371.64,-3524.92,80.37,-1456.73,-3444.54,-4901.27
974,765.99,1780.62,2948.98,-1867.01,-17455.31,866.83,11459.7,-3467.77,80.95,-1500.21,-3386.82,-4887.03
975,768.46,1802.83,2983.19,-1865.62,-17378.83,858.6,11434.41,-3490.3,80.65,-1396.96,-3409.65,-4806.61
976,739.81,1763.26,2911.12,-1858.5,-17410.28,848.95,11427.43,-3433.5,79.89,-1578.21,-3353.61,-4931.82
977,765.37,1822.06,2962.92,-1847.24,-17473.13,837.34,11430.36,-3426.15,79.04,-1502.33,-3347.12,-4849.44
978,759.29,1874.35,2964.7,-1937.45,-17369.6,853.94,11407.78,-3475.02,77.71,-1447.0,-3397.31,-4844.31
979,733.61,1816.11,2945.88,-1884.38,-17275.77,829.88,11400.42,-3536.67,80.09,-1434.25,-3456.57,-4890.82
980,719.0,1803.3,2958.33,-1861.49,-17403.2,859.0,11442.08,-3431.08,77.67,-1482.97,-3353.41,-4836.38
981,749.27,1827.67,2931.76,-1917.31,-17357.04,851.75,11395.14,-3467.62,79.59,-1518.76,-3388.03,-4906.79
982,744.36,1812.43,2957.23,-1925.31,-17321.2,845.69,11425.09,-3526.97,78.57,-1461.72,-3448.4,-4910.12
983,760.05,1796.22,2953.93,-1906.21,-17312.63,855.18,11397.15,-3514.71,77.65,-1456.31,-3437.06,-4893.37
984,752.42,1851.39,2953.09,-1895.6,-17321.38,859.8,11343.51,-3454.38,77.25,-1456.77,-3377.14,-4833.91
985,757.73,1811.72,2954.18,-1901.91,-17372.43,866.54,11423.24,-3453.0,77.95,-1460.93,-3375.04,-4835.97
986,740.65,1844.34,2944.32,-1890.93,-17391.95,846.36,11443.11,-3474.87,78.78,-1464.12,-3396.09,-4860.21
987,715.07,1832.6,2945.75,-1878.52,-17414.66,871.43,11411.41,-3417.12,76.99,-1516.92,-3340.12,-4857.04
988,724.23,1812.69,2934.68,-1883.69,-17407.45,843.39,11419.74,-3411.65,78.0,-1556.42,-3333.65,-4890.07
989,737.53,1856.99,2953.48,-1889.65,-17269.08,854.37,11330.64,-3512.07,79.16,-1425.72,-3432.92,-4858.64
990,793.47,1857.44,2905.95,-1866.06,-17345.9,845.42,11379.41,-3491.94,79.59,-1430.27,-3412.35,-4842.62
991,720.08,1917.01,2945.48,-1909.83,-17364.33,846.7,11349.36,-3449.67,78.22,-1495.53,-3371.46,-4866.99
992,726.18,1846.21,2947.02,-1859.19,-17343.17,848.9,11404.29,-3481.66,79.4,-1429.76,-3402.26,-4832.02
993,730.77,1844.07,2900.17,-1877.83,-17348.71,870.18,11415.4,-3478.18,78.38,-1465.95,-3399.79,-4865.75
994,745.02,1776.85,2914.2,-1899.97,-17268.18,863.15,11411.96,-3551.63,79.5,-1456.97,-3472.13,-4929.1
995,769.1,1841.98,2995.19,-1870.21,-17325.14,855.34,11407.6,-3527.96,79.3,-1326.13,-3448.66,-4774.8
996,744.5,1800.93,2953.57,-1878.7,-17318.6,860.12,11447.76,-3546.76,80.03,-1390.43,-3466.72,-4857.16
997,710.06,1820.3,2993.26,-1902.82,-17308.4,854.05,11366.13,-3500.88,78.85,-1467.42,-3422.03,-4889.45
998,728.09,1848.42,2973.74,-1901.31,-17300.18,849.58,11392.22,-3524.39,80.04,-1409.44,-3444.35,-4853.79
999,730.74,1791.48,2968.7,-1864.79,-17358.48,849.89,11421.86,-3504.78,79.35,-1460.6,-3425.43,-4886.03
1000,742.21,1862.28,2970.73,-1928.09,-17337.37,855.94,11399.13,-3495.75,78.82,-1435.17,-3416.92,-4852.09
1001,785.19,1828.25,2924.6,-1849.53,-17342.24,845.44,11397.91,-3492.58,79.79,-1410.37,-3412.79,-4823.16
1002,724.58,1794.16,2971.97,-1884.71,-17399.42,862.21,11409.32,-3470.12,80.58,-1521.9,-3389.55,-4911.44
1003,776.11,1844.24,2985.47,-1866.36,-17475.39,843.82,11406.51,-3415.97,79.4,-1485.61,-3336.57,-4822.18
1004,730.36,1839.43,2957.77,-1890.6,-17373.55,848.88,11349.52,-3393.32,78.42,-1538.19,-3314.9,-4853.09
1005,729.23,1858.39,2984.39,-1869.05,-17396.78,850.0,11385.82,-3419.98,80.24,-1457.99,-3339.75,-4797.74
1006,722.76,1872.57,3001.42,-1891.88,-17394.23,840.65,11376.12,-3446.92,78.74,-1472.59,-3368.18,-4840.77
1007,741.05,1811.96,2948.66,-1899.41,-17416.02,862.91,11453.18,-3462.49,79.54,-1497.66,-3382.95,-4880.61
1008,720.08,1772.48,2958.22,-1877.51,-17430.75,860.35,11429.84,-3412.32,79.41,-1567.29,-3332.91,-4900.19
1009,746.48,1836.07,2949.88,-1893.58,-17408.04,827.94,11422.22,-3465.57,79.6,-1519.03,-3385.98,-4905.01
1010,745.53,1848.85,2942.13,-1904.92,-17359.04,855.06,11395.96,-3491.72,80.32,-1476.42,-3411.4,-4887.82
1011,728.48,1860.59,2973.88,-1888.85,-17360.21,861.57,11426.0,-3506.61,79.01,-1398.54,-3427.6,-4826.14
1012,704.17,1795.91,2959.19,-1873.31,-17409.59,848.01,11419.75,-3482.68,79.99,-1555.86,-3402.69,-4958.55
1013,762.88,1834.61,2937.78,-1870.42,-17320.35,849.86,11364.83,-3504.25,80.66,-1440.81,-3423.58,-4864.39
1014,733.81,1791.67,2956.79,-1869.94,-17378.95,834.33,11440.07,-3526.33,80.64,-1492.22,-3445.69,-4937.91
1015,719.53,1835.93,2929.71,-1854.02,-17381.13,875.17,11427.21,-3468.22,78.84,-1447.61,-3389.38,-4836.99
1016,742.9,1786.14,2985.6,-1898.68,-17426.85,854.06,11416.15,-3421.91,79.35,-1540.69,-3342.56,-4883.25
1017,728.49,1824.38,2944.82,-1837.27,-17472.94,858.32,11433.38,-3415.84,79.01,-1520.81,-3336.82,-4857.64
1018,736.08,1870.33,2962.86,-1859.32,-17463.6,856.39,11430.54,-3416.29,80.5,-1466.73,-3335.79,-4802.52
1019,761.4,1834.86,2940.55,-1880.53,-17343.85,836.63,11352.29,-3416.08,80.45,-1498.65,-3335.63,-4834.28
1020,784.55,1857.88,2944.15,-1880.36,-17421.57,861.62,11401.36,-3389.0,78.6,-1452.36,-3310.4,-4762.77
1021,751.47,1830.0,2955.74,-1898.04,-17366.2,860.77,11398.93,-3424.9,78.7,-1467.34,-3346.2,-4813.53
1022,700.97,1823.88,2929.35,-1879.31,-17394.14,845.9,11415.06,-3441.53,80.86,-1558.3,-3360.67,-4918.97
1023,739.13,1828.61,2913.51,-1876.73,-17408.61,859.06,11399.35,-3419.63,80.29,-1545.68,-3339.33,-4885.01
1024,775.08,1807.04,2950.09,-1909.44,-17386.77,844.48,11393.2,-3447.21,80.38,-1526.31,-3366.83,-4893.14
1025,760.53,1819.31,2930.5,-1859.43,-17470.92,869.18,11431.36,-3405.44,79.47,-1519.48,-3325.97,-4845.44
1026,756.6,1836.59,2964.22,-1877.48,-17436.51,874.04,11376.13,-3396.38,80.63,-1506.4,-3315.74,-4822.14
1027,745.11,1810.92,2972.0,-1887.56,-17387.86,859.07,11393.69,-3425.45,81.16,-1494.64,-3344.29,-4838.93
1028,742.54,1797.86,2931.27,-1896.98,-17395.98,857.46,11418.9,-3418.28,80.1,-1544.93,-3338.18,-4883.12
1029,735.73,1795.34,2986.88,-1890.76,-17411.79,857.86,11402.43,-3410.89,79.47,-1524.31,-3331.43,-4855.73
1030,742.63,1828.68,2934.04,-1865.97,-17327.07,852.37,11407.89,-3481.09,80.29,-1427.42,-3400.8,-4828.22
1031,776.57,1814.64,2960.23,-1874.28,-17433.62,843.58,11459.1,-3438.46,80.07,-1453.79,-3358.38,-4812.17
1032,721.34,1791.25,2946.63,-1865.73,-17476.63,852.39,11434.07,-3399.12,81.49,-1596.68,-3317.63,-4914.31
1033,730.38,1778.5,2974.7,-1865.68,-17482.3,860.97,11411.6,-3369.2,79.93,-1591.83,-3289.26,-4881.09
1034,722.45,1834.86,2970.52,-1871.24,-17387.45,854.55,11366.48,-3363.17,79.86,-1509.83,-3283.31,-4793.14
1035,779.37,1810.37,2961.39,-1884.93,-17353.58,832.84,11376.13,-3419.04,80.18,-1478.41,-3338.86,-4817.27
1036,724.54,1770.51,2960.05,-1892.05,-17361.18,853.87,11395.09,-3459.19,79.4,-1549.18,-3379.8,-4928.98
1037,757.41,1848.12,2951.77,-1858.4,-17373.85,838.12,11398.53,-3440.09,80.23,-1438.3,-3359.86,-4798.15
1038,731.37,1853.09,2971.65,-1877.86,-17492.34,862.49,11452.91,-3420.21,79.95,-1498.68,-3340.26,-4838.95
1039,774.48,1792.53,2967.39,-1893.94,-17385.02,838.26,11391.76,-3450.65,79.58,-1514.54,-3371.07,-4885.6
1040,765.68,1804.66,2944.79,-1881.54,-17344.2,851.46,11393.66,-3469.2,78.88,-1465.49,-3390.32,-4855.81
1041,717.26,1823.74,2921.19,-1882.55,-17374.26,842.3,11471.77,-3475.9,78.37,-1480.55,-3397.53,-4878.08
1042,765.67,1771.91,2964.68,-1901.11,-17393.79,851.57,11454.9,-3461.91,78.88,-1486.16,-3383.03,-4869.2
1043,742.35,1855.0,2984.55,-1876.47,-17370.66,847.89,11350.91,-3434.7,79.56,-1466.44,-3355.14,-4821.58
1044,744.11,1828.85,2945.98,-1887.84,-17421.75,846.86,11476.22,-3464.78,78.83,-1467.57,-3385.95,-4853.51
1045,753.95,1766.7,2946.92,-1876.27,-17382.45,850.2,11419.59,-3444.81,78.26,-1521.36,-3366.55,-4887.91
1046,756.96,1869.81,2981.54,-1867.38,-17438.64,845.49,11416.27,-3406.64,78.88,-1435.95,-3327.76,-4763.71
1047,729.03,1775.46,2959.14,-1898.72,-17432.92,874.55,11480.25,-3472.81,77.52,-1513.21,-3395.29,-4908.49
1048,734.39,1868.96,2953.88,-1884.72,-17501.88,867.59,11511.39,-3422.16,79.76,-1450.4,-3342.4,-4792.8
1049,739.21,1848.62,2948.74,-1872.71,-17455.97,850.77,11470.55,-3429.27,79.44,-1470.79,-3349.83,-4820.62
1050,741.96,1814.04,2960.95,-1852.78,-17465.32,866.76,11458.27,-3429.97,80.03,-1476.12,-3349.93,-4826.05
1051,751.24,1809.52,2942.93,-1889.82,-17473.19,846.09,11432.75,-3445.21,79.06,-1580.49,-3366.15,-4946.64
1052,766.92,1854.59,2956.85,-1882.48,-17382.7,828.91,11449.33,-3501.38,79.35,-1408.59,-3422.03,-4830.62
1053,726.59,1797.47,2941.38,-1841.48,-17392.64,852.8,11472.17,-3482.11,79.1,-1443.71,-3403.02,-4846.73
1054,755.4,1822.14,2969.23,-1862.26,-17432.32,834.06,11456.04,-3462.23,80.43,-1457.71,-3381.8,-4839.51
1055,772.08,1881.23,2949.92,-1851.26,-17391.51,838.83,11417.64,-3494.75,82.7,-1383.06,-3412.05,-4795.1
1056,789.51,1816.45,2977.78,-1861.97,-17279.42,828.76,11407.67,-3563.7,82.78,-1321.23,-3480.92,-4802.15
1057,730.44,1856.33,2938.48,-1877.09,-17307.87,822.14,11396.37,-3556.63,82.67,-1441.2,-3473.96,-4915.16
1058,710.96,1893.43,2952.97,-1910.9,-17427.83,852.02,11422.46,-3432.73,80.06,-1506.88,-3352.67,-4859.55
1059,754.67,1742.51,2961.52,-1891.93,-17403.43,862.08,11431.11,-3461.96,78.14,-1543.47,-3383.82,-4927.29
1060,704.68,1813.59,2944.06,-1890.82,-17352.52,855.8,11448.3,-3532.67,79.4,-1476.92,-3453.27,-4930.19
1061,731.81,1810.22,2960.92,-1880.22,-17363.63,854.0,11440.51,-3503.23,81.08,-1446.39,-3422.16,-4868.55
1062,752.72,1821.83,2950.77,-1880.39,-17338.0,856.61,11441.46,-3533.99,80.73,-1395.0,-3453.26,-4848.26
1063,728.4,1832.05,2995.99,-1846.9,-17421.81,856.05,11439.42,-3496.67,80.58,-1416.81,-3416.09,-4832.9
1064,736.63,1894.35,2925.93,-1870.93,-17446.16,831.8,11426.15,-3444.12,78.26,-1502.24,-3365.86,-4868.1
1065,790.73,1839.37,2987.99,-1891.39,-17525.65,856.5,11489.75,-3425.02,78.52,-1452.69,-3346.5,-4799.19
1066,758.3,1828.58,2987.01,-1877.99,-17423.17,851.26,11451.78,-3446.75,79.07,-1424.24,-3367.68,-4791.92
1067,730.74,1794.87,2943.34,-1906.58,-17386.91,832.73,11479.37,-3494.82,79.47,-1512.45,-3415.35,-4927.8
1068,709.21,1807.58,2954.75,-1877.65,-17409.88,880.22,11484.81,-3483.36,78.3,-1450.96,-3405.06,-4856.02
1069,767.58,1860.99,2961.36,-1871.36,-17340.63,854.46,11430.59,-3511.22,79.8,-1337.0,-3431.42,-4768.42
1070,714.38,1820.65,2967.29,-1878.77,-17452.3,855.1,11457.53,-3425.0,78.71,-1516.12,-3346.29,-4862.42
1071,765.82,1818.66,2952.77,-1906.69,-17461.14,848.42,11446.7,-3412.35,76.48,-1535.45,-3335.87,-4871.32
1072,720.83,1782.97,2963.65,-1884.24,-17376.1,848.09,11442.38,-3478.11,78.8,-1502.42,-3399.31,-4901.73
1073,733.93,1865.57,2959.77,-1858.65,-17361.88,821.46,11378.2,-3446.04,79.2,-1461.6,-3366.83,-4828.43
1074,728.96,1810.37,2937.27,-1865.97,-17395.8,849.44,11424.62,-3475.75,78.57,-1511.11,-3397.18,-4908.3
1075,732.93,1736.22,2995.84,-1892.77,-17365.99,868.03,11430.46,-3470.76,77.77,-1495.29,-3392.99,-4888.28
1076,751.81,1895.89,2994.5,-1886.43,-17355.71,840.7,11404.67,-3466.9,78.06,-1354.57,-3388.83,-4743.41
1077,748.38,1822.27,2957.17,-1865.57,-17420.38,836.3,11434.72,-3459.72,78.04,-1487.12,-3381.68,-4868.8
1078,740.17,1764.1,2944.2,-1931.67,-17402.49,823.45,11464.09,-3469.28,77.11,-1598.16,-3392.17,-4990.32
1079,684.64,1795.68,2967.66,-1887.65,-17320.79,852.98,11425.74,-3492.93,77.53,-1481.72,-3415.39,-4897.12
1080,722.24,1817.81,2960.73,-1891.98,-17378.06,865.16,11467.9,-3495.88,78.62,-1436.2,-3417.26,-4853.45
1081,758.05,1875.07,2955.62,-1888.88,-17552.9,865.63,11460.67,-3357.86,75.11,-1526.74,-3282.74,-4809.48
1082,760.31,1897.44,2955.38,-1886.29,-17506.11,865.8,11428.69,-3375.92,76.66,-1484.77,-3299.26,-4784.04
1083,742.47,1881.35,2974.73,-1905.09,-17392.68,860.87,11423.34,-3439.62,77.55,-1415.01,-3362.07,-4777.08
1084,724.58,1793.91,2948.25,-1907.04,-17505.12,857.83,11500.2,-3389.57,75.43,-1587.38,-3314.14,-4901.52
1085,747.04,1879.93,2975.81,-1861.69,-17470.1,846.05,11466.2,-3435.39,77.95,-1416.75,-3357.44,-4774.19
1086,738.53,1766.4,2963.84,-1894.07,-17405.66,841.78,11423.31,-3462.13,77.29,-1565.87,-3384.84,-4950.71
1087,758.01,1807.31,2955.81,-1891.88,-17476.86,865.62,11435.51,-3408.88,77.2,-1546.48,-3331.69,-4878.17
1088,737.45,1844.67,2956.26,-1895.64,-17425.81,859.83,11440.32,-3463.83,75.93,-1482.92,-3387.89,-4870.82
1089,738.44,1781.18,2969.98,-1911.93,-17412.46,833.0,11425.13,-3467.83,76.51,-1576.66,-3391.32,-4967.99
1090,700.83,1775.57,2952.55,-1868.73,-17539.91,867.22,11511.65,-3424.71,77.54,-1600.82,-3347.18,-4948.0
1091,731.05,1870.29,2958.74,-1912.97,-17396.93,845.76,11430.1,-3445.69,77.98,-1473.97,-3367.71,-4841.68
1092,707.25,1811.81,2986.74,-1873.64,-17501.3,855.06,11502.85,-3440.19,77.79,-1511.23,-3362.41,-4873.63
1093,766.16,1817.52,2975.86,-1908.96,-17478.65,836.2,11461.97,-3391.1,76.05,-1529.89,-3315.05,-4844.93
1094,772.63,1880.6,2948.21,-1872.76,-17385.78,838.07,11423.76,-3488.57,77.77,-1395.27,-3410.81,-4806.08
1095,807.24,1765.52,2949.35,-1871.76,-17385.44,840.71,11408.88,-3496.44,77.14,-1485.5,-3419.29,-4904.79
1096,752.13,1837.88,2962.36,-1906.31,-17386.73,883.25,11479.59,-3499.28,77.05,-1377.81,-3422.22,-4800.04
1097,752.32,1846.45,2980.45,-1899.72,-17323.51,834.34,11393.94,-3490.8,77.03,-1415.74,-3413.77,-4829.51
1098,781.35,1872.63,3004.49,-1926.37,-17344.98,857.86,11400.56,-3485.25,77.2,-1354.45,-3408.05,-4762.5
1099,715.15,1855.4,3011.18,-1915.49,-17416.89,851.03,11475.62,-3451.94,77.0,-1424.0,-3374.94,-4798.94
1100,765.83,1806.23,2940.17,-1909.78,-17465.52,851.7,11508.17,-3482.48,77.12,-1503.21,-3405.36,-4908.57
1101,760.13,1841.09,2937.43,-1881.53,-17478.58,865.96,11466.4,-3435.72,76.27,-1489.1,-3359.45,-4848.55
1102,729.93,1851.9,2965.98,-1894.89,-17508.69,843.45,11449.17,-3399.86,77.02,-1563.16,-3322.84,-4886.0
1103,747.64,1837.07,2958.11,-1890.88,-17440.04,832.17,11462.23,-3463.53,78.71,-1493.69,-3384.83,-4878.51
1104,770.11,1844.73,2979.63,-1877.11,-17455.39,840.8,11432.72,-3446.54,78.92,-1464.51,-3367.62,-4832.13
1105,712.02,1869.62,2959.04,-1899.92,-17386.72,856.91,11473.86,-3505.1,78.19,-1415.2,-3426.91,-4842.11
1106,727.57,1830.35,2971.8,-1897.04,-17370.9,833.58,11424.07,-3503.41,77.66,-1480.56,-3425.75,-4906.32
1107,733.99,1898.47,2985.5,-1910.23,-17443.69,837.4,11454.21,-3434.06,77.52,-1444.35,-3356.55,-4800.9
1108,733.13,1844.71,2955.68,-1890.56,-17473.62,855.12,11458.8,-3430.26,78.07,-1516.74,-3352.19,-4868.93
1109,731.24,1871.83,2962.15,-1905.25,-17385.59,844.36,11438.65,-3492.19,79.14,-1442.61,-3413.05,-4855.66
1110,725.34,1893.33,2959.81,-1895.57,-17366.86,854.95,11429.08,-3506.18,76.77,-1399.92,-3429.41,-4829.33
1111,720.8,1819.16,2980.08,-1884.16,-17285.78,880.3,11473.35,-3575.88,78.27,-1296.25,-3497.61,-4793.87
1112,710.59,1831.78,2976.11,-1882.66,-17295.05,874.78,11477.44,-3581.7,79.29,-1307.01,-3502.41,-4809.43
1113,798.6,1877.76,2960.64,-1880.94,-17365.09,850.16,11452.8,-3544.65,79.04,-1306.07,-3465.61,-4771.68
1114,747.03,1794.11,2947.62,-1852.82,-17398.12,842.56,11464.43,-3521.84,79.63,-1455.19,-3442.21,-4897.4
1115,704.48,1798.49,2944.83,-1875.62,-17192.13,867.32,11424.92,-3613.48,80.58,-1327.71,-3532.9,-4860.61
1116,746.3,1772.72,2966.2,-1862.9,-17343.23,843.15,11443.93,-3551.9,79.12,-1433.83,-3472.78,-4906.61
1117,753.22,1833.81,2939.74,-1832.18,-17409.75,857.13,11439.26,-3487.94,77.5,-1418.78,-3410.44,-4829.22
1118,731.56,1840.17,2965.18,-1921.28,-17311.39,860.29,11473.53,-3574.47,78.46,-1361.93,-3496.01,-4857.94
1119,764.17,1855.92,2985.02,-1890.05,-17354.5,862.8,11471.76,-3559.51,77.71,-1304.88,-3481.8,-4786.68
1120,695.89,1874.28,2976.6,-1866.88,-17316.01,863.91,11453.76,-3583.1,79.01,-1318.45,-3504.09,-4822.54
1121,724.2,1807.73,2983.59,-1888.8,-17400.46,871.92,11479.02,-3506.55,76.65,-1422.8,-3429.9,-4852.7
1122,758.09,1897.17,2960.0,-1878.66,-17303.2,829.38,11389.42,-3564.1,78.86,-1347.79,-3485.23,-4833.02
1123,703.56,1878.71,2956.33,-1897.62,-17411.65,881.64,11484.84,-3509.58,77.62,-1404.19,-3431.96,-4836.15
1124,727.65,1824.55,2954.68,-1879.68,-17482.37,876.8,11485.1,-3439.21,77.49,-1493.28,-3361.72,-4855.0
1125,744.92,1815.26,2963.13,-1887.47,-17409.78,847.65,11456.91,-3485.47,77.34,-1469.38,-3408.13,-4877.51
1126,783.26,1832.6,2969.4,-1869.48,-17374.95,843.46,11442.05,-3509.33,78.54,-1373.65,-3430.79,-4804.44
1127,731.98,1787.65,2956.78,-1906.62,-17366.12,861.79,11461.02,-3528.42,78.12,-1473.51,-3450.3,-4923.81
1128,736.9,1826.66,2948.63,-1892.44,-17305.2,868.41,11409.38,-3530.25,78.67,-1407.65,-3451.57,-4859.22
1129,760.38,1846.28,2987.1,-1906.45,-17408.66,843.24,11455.0,-3484.14,76.97,-1423.11,-3407.18,-4830.28
1130,769.68,1840.84,2959.26,-1924.31,-17394.13,840.23,11511.03,-3519.66,76.65,-1397.4,-3443.01,-4840.4
1131,729.62,1848.95,2977.11,-1864.24,-17341.05,855.84,11455.13,-3538.26,78.2,-1338.64,-3460.06,-4798.7
1132,718.09,1823.44,2961.72,-1860.82,-17356.45,859.96,11437.42,-3526.36,77.04,-1416.65,-3449.32,-4865.96
1133,734.19,1888.56,2992.34,-1910.43,-17451.88,876.44,11499.51,-3476.02,77.67,-1371.28,-3398.35,-4769.63
1134,766.37,1837.7,2963.98,-1905.67,-17488.61,848.21,11500.09,-3463.84,77.54,-1477.92,-3386.31,-4864.23
1135,724.52,1789.54,2957.14,-1888.44,-17415.48,865.89,11475.35,-3478.55,77.53,-1491.48,-3401.02,-4892.51
1136,731.98,1807.9,2961.63,-1900.8,-17436.94,867.75,11485.84,-3492.02,77.48,-1482.65,-3414.53,-4897.18
1137,722.91,1873.71,2986.09,-1925.23,-17415.62,869.28,11474.78,-3475.19,76.97,-1414.08,-3398.22,-4812.3
1138,725.81,1833.62,2940.05,-1898.17,-17394.6,868.83,11465.75,-3491.57,76.71,-1458.72,-3414.85,-4873.57
1139,763.61,1813.21,2983.07,-1902.67,-17421.45,853.75,11456.89,-3494.28,77.05,-1453.58,-3417.23,-4870.82
1140,738.62,1815.63,2965.07,-1916.61,-17492.21,856.87,11510.05,-3439.77,75.73,-1522.58,-3364.04,-4886.62
1141,744.5,1817.27,2979.19,-1887.71,-17434.98,849.06,11431.43,-3486.91,75.29,-1501.24,-3411.62,-4912.85
1142,688.11,1833.67,2954.13,-1913.94,-17315.01,849.39,11458.17,-3554.11,75.82,-1445.49,-3478.28,-4923.77
1143,757.07,1808.89,2967.38,-1901.84,-17323.65,848.99,11461.86,-3526.16,77.87,-1381.3,-3448.29,-4829.58
1144,727.68,1795.3,2975.04,-1876.59,-17328.85,856.43,11403.58,-3522.58,77.28,-1447.41,-3445.3,-4892.71
1145,769.75,1822.49,2947.26,-1898.99,-17325.33,840.1,11454.52,-3550.14,77.92,-1390.2,-3472.22,-4862.41
1146,759.84,1872.81,2964.65,-1870.02,-17321.17,853.28,11403.24,-3534.44,78.21,-1337.37,-3456.23,-4793.59
1147,723.63,1816.54,2948.72,-1882.14,-17322.37,868.6,11472.83,-3539.14,78.1,-1374.18,-3461.04,-4835.22
1148,737.2,1836.17,2966.21,-1896.06,-17289.72,854.61,11445.99,-3586.17,76.59,-1345.6,-3509.58,-4855.19
1149,748.78,1835.17,2947.53,-1895.6,-17310.7,837.93,11442.31,-3545.63,76.81,-1394.58,-3468.83,-4863.41
1150,674.7,1767.59,2953.04,-1890.91,-17184.85,864.54,11412.33,-3606.33,76.32,-1403.56,-3530.01,-4933.58
1151,763.44,1855.5,2946.3,-1866.38,-17277.92,854.82,11407.8,-3558.88,78.98,-1316.43,-3479.89,-4796.33
1152,712.62,1805.74,2921.2,-1858.37,-17343.49,843.3,11491.22,-3566.48,78.67,-1427.78,-3487.8,-4915.58
1153,740.49,1837.43,2952.49,-1904.61,-17338.54,856.59,11447.54,-3525.25,77.6,-1408.6,-3447.65,-4856.25
1154,725.98,1865.91,2950.73,-1915.94,-17410.84,857.05,11473.94,-3490.38,77.6,-1453.17,-3412.78,-4865.95
1155,778.65,1826.49,2952.74,-1879.38,-17337.36,850.24,11491.97,-3585.72,77.67,-1316.65,-3508.05,-4824.69
1156,744.68,1846.82,2959.81,-1852.27,-17399.16,854.07,11423.52,-3507.09,79.53,-1422.54,-3427.56,-4850.1
1157,701.51,1812.47,2947.34,-1875.77,-17368.37,879.84,11455.58,-3500.33,76.59,-1447.4,-3423.74,-4871.14
1158,748.4,1830.87,2942.62,-1863.96,-17318.21,870.43,11484.2,-3574.12,78.73,-1305.65,-3495.39,-4801.05
1159,758.75,1815.44,2948.87,-1924.76,-17342.06,840.94,11464.86,-3557.0,78.17,-1437.96,-3478.83,-4916.79
1160,756.86,1825.23,2945.34,-1904.79,-17299.35,863.93,11486.01,-3576.48,78.05,-1326.77,-3498.43,-4825.2
1161,760.39,1822.05,2914.05,-1858.76,-17306.48,844.91,11460.0,-3538.43,76.52,-1363.83,-3461.92,-4825.75
1162,754.51,1843.78,2944.11,-1897.34,-17259.0,854.04,11384.07,-3564.74,77.03,-1375.83,-3487.71,-4863.54
1163,808.31,1851.49,2959.49,-1912.92,-17284.73,841.77,11449.89,-3566.78,77.09,-1286.69,-3489.69,-4776.38
1164,701.67,1815.42,2947.97,-1850.58,-17177.04,855.53,11404.95,-3647.19,78.54,-1302.09,-3568.65,-4870.74
1165,720.99,1804.37,2945.02,-1854.99,-17254.93,864.87,11467.83,-3597.03,78.84,-1306.84,-3518.19,-4825.03
1166,747.85,1805.38,2944.98,-1868.96,-17161.62,847.34,11374.51,-3618.81,79.5,-1310.51,-3539.31,-4849.82
1167,729.71,1831.63,2961.14,-1858.86,-17185.2,855.13,11384.42,-3601.15,76.26,-1282.03,-3524.89,-4806.92
1168,738.79,1827.96,2921.0,-1888.22,-17231.04,841.6,11387.87,-3566.42,77.04,-1402.04,-3489.39,-4891.43
1169,757.97,1882.9,2976.17,-1882.65,-17283.96,835.68,11405.41,-3546.15,77.05,-1308.48,-3469.1,-4777.58
1170,746.16,1855.62,2981.87,-1903.92,-17165.31,847.63,11376.94,-3597.55,77.3,-1261.01,-3520.25,-4781.25
1171,732.56,1784.03,2943.67,-1885.36,-17185.19,851.39,11404.0,-3613.52,75.35,-1354.9,-3538.17,-4893.07
1172,750.17,1816.84,2948.84,-1903.99,-17209.84,847.72,11390.93,-3592.69,76.5,-1359.32,-3516.19,-4875.52
1173,708.87,1788.64,2942.64,-1867.38,-17342.55,861.33,11407.46,-3483.94,76.41,-1500.99,-3407.52,-4908.51
1174,735.51,1866.54,2973.74,-1899.56,-17303.5,847.02,11418.0,-3539.71,76.58,-1362.26,-3463.13,-4825.39
1175,718.39,1829.84,2960.12,-1914.03,-17350.0,866.06,11425.44,-3484.68,76.56,-1464.18,-3408.12,-4872.3
1176,782.51,1841.02,2930.5,-1887.27,-17380.15,843.44,11437.2,-3465.67,74.89,-1432.74,-3390.78,-4823.52
1177,767.65,1864.02,2957.01,-1888.49,-17360.86,843.44,11434.85,-3507.31,75.1,-1382.39,-3432.21,-4814.59
1178,729.63,1846.98,2946.01,-1897.42,-17353.72,857.02,11417.68,-3473.3,75.48,-1453.82,-3397.82,-4851.64
1179,741.57,1880.09,2930.15,-1875.47,-17359.03,843.21,11405.99,-3471.2,78.09,-1433.49,-3393.1,-4826.6
1180,731.23,1780.51,2963.23,-1870.34,-17387.29,857.4,11405.71,-3443.1,75.34,-1519.55,-3367.77,-4887.32
1181,694.83,1845.04,2966.13,-1864.1,-17363.42,863.15,11407.13,-3468.88,76.65,-1451.26,-3392.22,-4843.48
1182,716.27,1853.56,2945.01,-1859.77,-17370.56,853.32,11406.23,-3485.22,77.26,-1455.93,-3407.96,-4863.9
1183,736.21,1871.28,2954.2,-1899.1,-17368.8,861.97,11405.44,-3464.66,76.03,-1438.81,-3388.63,-4827.44
1184,747.75,1813.53,2939.85,-1899.11,-17352.69,854.17,11459.13,-3513.77,76.18,-1437.37,-3437.59,-4874.95
1185,751.01,1819.11,2920.88,-1890.07,-17327.77,853.56,11417.7,-3514.4,76.28,-1455.57,-3438.11,-4893.69
1186,725.2,1870.91,2970.5,-1899.43,-17379.22,859.62,11396.06,-3462.02,75.79,-1456.34,-3386.23,-4842.57
1187,750.6,1861.55,2949.49,-1890.32,-17336.0,866.51,11402.52,-3469.21,75.89,-1395.65,-3393.32,-4788.97
1188,737.83,1808.52,2920.39,-1899.95,-17409.81,848.32,11412.98,-3410.97,76.32,-1581.71,-3334.65,-4916.36
1189,755.87,1893.2,2973.05,-1914.66,-17265.4,846.91,11348.75,-3523.2,76.64,-1362.29,-3446.56,-4808.85
1190,734.1,1875.0,2922.14,-1860.08,-17285.39,850.66,11402.53,-3551.06,77.26,-1361.03,-3473.8,-4834.83
1191,708.18,1881.26,2938.21,-1897.17,-17308.78,863.58,11482.66,-3587.75,77.56,-1332.06,-3510.19,-4842.25
1192,787.84,1803.98,2964.46,-1900.07,-17371.49,858.47,11431.27,-3493.65,76.55,-1425.53,-3417.1,-4842.63
1193,696.76,1797.73,2936.39,-1897.68,-17232.45,871.66,11394.68,-3545.12,79.58,-1432.91,-3465.54,-4898.45
1194,717.33,1783.17,2961.07,-1912.15,-17308.68,864.32,11446.91,-3549.27,77.61,-1448.04,-3471.66,-4919.7
1195,707.18,1861.25,2953.44,-1865.79,-17260.02,861.0,11388.13,-3546.76,76.43,-1354.81,-3470.33,-4825.13
1196,741.16,1861.76,2954.62,-1872.78,-17369.15,848.28,11406.56,-3453.22,78.3,-1429.55,-3374.92,-4804.47
1197,761.74,1885.57,2956.9,-1908.06,-17373.32,848.01,11418.48,-3460.39,76.97,-1410.69,-3383.42,-4794.1
1198,784.88,1849.3,2956.99,-1875.92,-17291.12,850.5,11290.43,-3470.94,78.73,-1434.93,-3392.21,-4827.14
1199,718.72,1871.38,2937.98,-1873.32,-17440.27,861.87,11437.33,-3470.52,77.03,-1486.3,-3393.5,-4879.8
1200,742.21,1800.08,2945.07,-1866.17,-17314.14,865.15,11430.06,-3545.81,78.26,-1397.74,-3467.55,-4865.29
1201,730.69,1764.15,2931.54,-1888.44,-17455.14,859.47,11412.07,-3397.92,76.55,-1645.65,-3321.37,-4967.01
1202,772.58,1872.89,2969.65,-1885.01,-17542.6,871.64,11394.42,-3299.39,75.06,-1546.43,-3224.34,-4770.76
1203,737.98,1839.39,2954.31,-1870.09,-17486.7,841.83,11389.3,-3356.41,75.11,-1593.97,-3281.3,-4875.27
1204,755.81,1865.92,2950.55,-1879.23,-17458.37,849.94,11398.55,-3415.2,76.53,-1516.82,-3338.67,-4855.49
1205,735.67,1827.32,2936.45,-1896.56,-17423.84,873.63,11443.58,-3431.82,75.35,-1503.74,-3356.47,-4860.21
1206,770.45,1838.46,2961.62,-1893.7,-17400.35,855.24,11418.12,-3430.81,76.96,-1450.17,-3353.85,-4804.01
1207,725.93,1799.53,2969.47,-1876.15,-17497.23,867.68,11461.06,-3420.91,76.85,-1549.71,-3344.06,-4893.78
1208,725.69,1879.55,2949.89,-1911.0,-17500.97,860.02,11440.79,-3383.3,76.36,-1556.03,-3306.94,-4862.97
1209,804.52,1834.13,2931.15,-1895.87,-17411.59,849.44,11400.84,-3399.6,74.65,-1487.37,-3324.95,-4812.32
1210,684.47,1817.82,2950.52,-1894.8,-17534.09,872.08,11437.09,-3337.4,75.96,-1666.91,-3261.45,-4928.36
1211,689.88,1847.93,2910.22,-1916.78,-17452.2,862.23,11410.37,-3386.05,75.14,-1648.35,-3310.91,-4959.26
1212,777.94,1883.61,2930.08,-1871.73,-17420.88,866.79,11416.6,-3435.91,77.68,-1417.58,-3358.23,-4775.81
1213,749.27,1838.62,2960.72,-1872.91,-17493.52,868.28,11430.82,-3412.27,77.2,-1518.71,-3335.07,-4853.78
1214,759.1,1879.44,2951.84,-1918.69,-17454.84,847.45,11454.18,-3401.55,74.95,-1481.52,-3326.6,-4808.13
1215,722.18,1843.5,2946.54,-1899.74,-17432.89,864.08,11440.09,-3409.07,75.52,-1516.24,-3333.55,-4849.79
1216,737.85,1848.55,2964.74,-1873.1,-17504.42,846.76,11468.05,-3412.58,77.46,-1511.57,-3335.12,-4846.69
1217,786.41,1816.42,2947.59,-1849.11,-17465.24,855.44,11417.97,-3419.2,76.45,-1490.52,-3342.75,-4833.27
1218,748.21,1860.84,2960.19,-1885.71,-17423.76,852.66,11402.11,-3426.85,75.6,-1485.45,-3351.24,-4836.69
1219,703.82,1808.8,2957.78,-1892.21,-17448.93,861.21,11436.61,-3399.72,75.55,-1572.91,-3324.17,-4897.08
1220,760.69,1806.8,2932.92,-1868.14,-17553.18,870.68,11500.92,-3387.14,75.87,-1549.32,-3311.27,-4860.58
1221,750.11,1855.08,2942.14,-1874.06,-17436.53,837.33,11412.21,-3424.69,76.34,-1513.72,-3348.34,-4862.07
1222,725.38,1839.77,2938.88,-1911.7,-17420.86,853.38,11446.99,-3424.19,76.31,-1528.14,-3347.87,-4876.02
1223,753.78,1838.48,2950.67,-1903.74,-17296.82,857.8,11390.41,-3480.37,77.35,-1409.41,-3403.01,-4812.42
1224,752.93,1779.49,2946.21,-1886.0,-17367.42,854.09,11423.33,-3468.56,77.01,-1497.36,-3391.56,-4888.92
1225,750.81,1811.22,2941.79,-1922.9,-17384.71,852.46,11436.92,-3462.53,76.12,-1514.41,-3386.41,-4900.82
1226,741.65,1836.58,2942.14,-1900.12,-17348.55,857.07,11381.09,-3437.12,76.84,-1490.14,-3360.28,-4850.42
1227,756.1,1761.31,2934.76,-1883.01,-17330.48,859.65,11432.3,-3495.92,77.13,-1469.38,-3418.79,-4888.17
1228,749.29,1818.51,2939.94,-1868.88,-17386.02,861.72,11413.51,-3466.93,77.89,-1471.93,-3389.04,-4860.97
1229,749.57,1863.9,2931.05,-1888.2,-17322.83,834.08,11379.85,-3497.05,77.52,-1452.59,-3419.53,-4872.12
1230,776.44,1790.4,2926.68,-1886.7,-17288.78,830.29,11353.23,-3491.41,76.11,-1498.45,-3415.31,-4913.76
1231,716.94,1752.3,2959.26,-1900.06,-17410.08,861.22,11391.04,-3435.55,75.7,-1629.38,-3359.85,-4989.23
1232,773.72,1778.32,2958.34,-1911.94,-17369.31,865.28,11429.96,-3444.56,76.31,-1475.63,-3368.24,-4843.88
1233,756.07,1869.06,2941.75,-1915.31,-17355.2,845.86,11365.92,-3436.21,76.27,-1491.85,-3359.95,-4851.8
1234,722.86,1829.07,2932.47,-1885.26,-17402.77,843.33,11365.88,-3385.79,75.45,-1594.42,-3310.34,-4904.77
1235,790.64,1860.75,2971.25,-1868.13,-17429.2,861.79,11371.27,-3406.35,76.63,-1441.63,-3329.72,-4771.35
1236,763.8,1750.7,2944.49,-1918.2,-17337.01,846.15,11372.28,-3424.76,76.34,-1577.8,-3348.41,-4926.21
1237,724.89,1802.14,2965.08,-1919.61,-17364.63,850.58,11402.78,-3451.44,75.6,-1538.77,-3375.84,-4914.61
1238,746.63,1840.0,2959.94,-1917.46,-17373.32,837.67,11413.47,-3446.02,74.79,-1493.06,-3371.22,-4864.28
1239,752.44,1871.22,2945.11,-1859.02,-17363.58,834.7,11404.5,-3475.3,76.09,-1414.63,-3399.21,-4813.84
1240,754.6,1819.41,2973.84,-1903.11,-17410.93,866.67,11420.95,-3420.21,75.74,-1478.57,-3344.47,-4823.04
1241,739.41,1846.9,2952.97,-1859.43,-17396.25,872.19,11428.51,-3484.17,76.18,-1415.7,-3407.99,-4823.68
1242,750.18,1838.84,2956.48,-1892.37,-17432.48,847.62,11373.34,-3407.52,76.27,-1558.39,-3331.25,-4889.64
1243,746.68,1859.63,2987.14,-1928.0,-17380.42,844.05,11381.72,-3432.25,75.46,-1489.19,-3356.79,-4845.99
1244,728.21,1859.35,2948.21,-1864.93,-17425.83,872.41,11394.0,-3417.48,76.97,-1488.6,-3340.52,-4829.12
1245,799.75,1841.56,2915.37,-1902.13,-17334.16,843.69,11364.2,-3475.85,76.58,-1471.72,-3399.27,-4870.99
1246,717.07,1876.21,2923.05,-1947.47,-17241.11,855.27,11359.23,-3488.46,75.85,-1457.75,-3412.61,-4870.36
1247,775.17,1861.21,2966.02,-1877.86,-17384.56,840.44,11434.03,-3476.68,76.71,-1385.56,-3399.97,-4785.53
1248,767.32,1851.47,2954.76,-1938.23,-17375.21,860.11,11403.34,-3461.81,75.23,-1476.44,-3386.58,-4863.02
1249,728.02,1818.68,2945.27,-1877.37,-17436.33,878.99,11367.64,-3401.79,76.07,-1575.1,-3325.72,-4900.82
1250,715.45,1833.42,2957.18,-1901.61,-17369.46,844.41,11395.45,-3458.76,77.55,-1525.16,-3381.21,-4906.37
1251,757.18,1820.62,2959.79,-1900.46,-17361.4,862.17,11388.68,-3457.79,76.53,-1473.42,-3381.26,-4854.68
1252,723.75,1878.01,2939.35,-1888.63,-17406.55,870.44,11398.02,-3415.92,76.29,-1485.62,-3339.64,-4825.26
1253,719.01,1847.29,2943.15,-1896.07,-17414.66,848.4,11409.89,-3421.46,75.57,-1543.0,-3345.89,-4888.89
1254,723.32,1860.53,2974.19,-1900.45,-17355.36,861.07,11412.89,-3458.2,78.4,-1423.82,-3379.8,-4803.62
1255,760.96,1826.19,2962.92,-1879.47,-17458.84,867.27,11421.25,-3378.82,76.42,-1499.71,-3302.4,-4802.11
1256,725.03,1813.34,2964.63,-1922.82,-17386.7,870.29,11424.62,-3397.74,76.03,-1511.6,-3321.71,-4833.32
1257,747.77,1817.66,2936.38,-1904.37,-17445.31,869.66,11432.28,-3401.14,75.88,-1545.93,-3325.26,-4871.2
1258,761.13,1805.13,2960.53,-1880.03,-17589.93,856.81,11440.32,-3324.2,75.82,-1646.04,-3248.38,-4894.42
1259,740.05,1824.2,2931.09,-1902.75,-17451.43,839.93,11403.1,-3397.09,76.72,-1615.82,-3320.37,-4936.2
1260,740.14,1812.38,2990.26,-1882.38,-17398.8,843.52,11415.3,-3418.63,75.77,-1479.58,-3342.86,-4822.45
1261,763.9,1824.95,2930.13,-1868.96,-17434.1,857.73,11362.83,-3398.77,77.34,-1563.51,-3321.43,-4884.94
1262,776.47,1866.08,2967.01,-1880.38,-17420.45,849.01,11358.34,-3386.79,76.51,-1483.93,-3310.27,-4794.2
1263,761.41,1887.67,2908.52,-1884.03,-17404.19,847.89,11389.56,-3431.93,76.91,-1493.17,-3355.03,-4848.2
1264,765.09,1852.78,2955.17,-1876.08,-17407.36,846.12,11385.87,-3432.77,77.56,-1478.41,-3355.21,-4833.62
1265,739.87,1813.5,2954.41,-1921.42,-17395.6,849.77,11338.71,-3377.88,79.04,-1620.76,-3298.84,-4919.59
1266,751.66,1881.13,2909.84,-1887.17,-17399.47,848.21,11373.68,-3414.04,76.63,-1522.13,-3337.41,-4859.54
1267,741.23,1827.91,2945.53,-1884.83,-17405.45,888.34,11422.68,-3477.19,79.83,-1464.59,-3397.36,-4861.95
1268,744.31,1781.14,2927.7,-1891.47,-17381.58,844.33,11387.94,-3439.63,77.82,-1587.63,-3361.81,-4949.44
1269,750.87,1852.23,2901.79,-1902.1,-17366.93,857.42,11365.5,-3414.56,76.34,-1541.21,-3338.22,-4879.43
1270,716.76,1815.71,2925.74,-1859.82,-17457.18,864.06,11423.94,-3410.1,77.33,-1570.79,-3332.77,-4903.56
1271,721.99,1829.51,2933.04,-1923.51,-17404.36,858.9,11405.37,-3406.62,76.67,-1579.06,-3329.95,-4909.0
1272,751.25,1848.43,2949.46,-1903.22,-17479.92,861.49,11461.71,-3410.93,77.78,-1510.8,-3333.15,-4843.95
1273,771.03,1798.54,2920.38,-1912.78,-17296.81,849.11,11365.02,-3476.03,75.59,-1505.51,-3400.43,-4905.94
1274,785.25,1777.71,2910.56,-1940.34,-17281.51,838.72,11389.51,-3498.67,77.35,-1520.1,-3421.33,-4941.43
1275,751.68,1858.4,2930.15,-1909.8,-17255.69,873.59,11350.21,-3501.48,77.52,-1401.47,-3423.95,-4825.42
1276,754.19,1821.56,2947.07,-1908.24,-17356.32,870.71,11455.42,-3467.48,76.69,-1415.61,-3390.79,-4806.4
1277,763.21,1818.07,2912.46,-1892.01,-17421.0,862.14,11396.99,-3392.74,75.67,-1560.14,-3317.07,-4877.21
1278,743.26,1813.64,2972.54,-1901.25,-17349.17,858.72,11341.26,-3414.01,76.1,-1521.01,-3337.91,-4858.92
1279,728.9,1825.9,2931.64,-1902.93,-17365.68,846.73,11341.37,-3402.58,75.56,-1594.08,-3327.03,-4921.1
1280,762.71,1844.11,2951.5,-1890.13,-17328.59,839.48,11348.46,-3454.95,77.13,-1472.46,-3377.82,-4850.28
1281,745.61,1877.63,2941.51,-1885.8,-17378.93,847.39,11391.12,-3435.81,76.44,-1461.48,-3359.37,-4820.85
1282,724.96,1854.21,2918.23,-1912.33,-17318.22,884.09,11410.52,-3476.17,76.37,-1438.53,-3399.8,-4838.33
1283,712.98,1843.28,2949.76,-1902.02,-17283.81,849.99,11336.62,-3462.74,77.82,-1493.2,-3384.91,-4878.12
1284,747.44,1735.7,2924.58,-1889.92,-17417.14,874.76,11445.76,-3434.55,76.24,-1578.83,-3358.32,-4937.15
1285,731.63,1812.08,2947.18,-1908.94,-17290.69,848.47,11352.01,-3463.83,77.76,-1508.26,-3386.08,-4894.34
1286,749.0,1753.37,2964.27,-1877.41,-17253.77,867.33,11358.66,-3516.36,77.92,-1438.55,-3438.44,-4876.99
1287,709.35,1786.0,2974.89,-1887.66,-17351.81,853.49,11415.03,-3491.54,76.35,-1500.71,-3415.19,-4915.91
1288,721.96,1856.47,2968.26,-1907.4,-17353.06,859.48,11443.76,-3513.47,76.79,-1410.54,-3436.68,-4847.22
1289,713.9,1805.01,2986.75,-1866.82,-17361.63,878.03,11420.62,-3507.86,76.91,-1424.13,-3430.95,-4855.08
1290,789.77,1842.63,2961.88,-1894.4,-17406.03,854.19,11394.68,-3439.49,75.67,-1457.29,-3363.82,-4821.1
1291,728.22,1855.05,2976.74,-1879.35,-17386.04,889.19,11420.02,-3490.72,77.88,-1396.16,-3412.84,-4809.0
1292,710.68,1835.34,2980.32,-1887.24,-17432.47,861.9,11427.41,-3433.15,76.09,-1504.05,-3357.06,-4861.11
1293,707.76,1894.82,2959.09,-1885.85,-17372.38,880.27,11428.34,-3493.54,77.14,-1387.95,-3416.4,-4804.35
1294,692.29,1875.51,2933.0,-1916.92,-17408.55,855.93,11439.38,-3473.95,77.72,-1529.36,-3396.23,-4925.59
1295,757.38,1880.35,2927.39,-1879.7,-17337.73,856.88,11405.35,-3492.53,78.85,-1390.07,-3413.67,-4803.74
1296,774.59,1821.67,2945.46,-1867.25,-17419.69,830.68,11412.12,-3456.93,76.92,-1502.42,-3380.01,-4882.43
1297,777.35,1902.66,2942.48,-1915.99,-17407.04,846.58,11443.62,-3474.8,76.34,-1410.35,-3398.46,-4808.81
1298,750.26,1843.7,2967.45,-1886.36,-17487.77,859.54,11475.18,-3429.14,76.97,-1478.0,-3352.17,-4830.17
1299,740.65,1786.25,2933.45,-1886.62,-17412.81,860.5,11397.45,-3412.27,76.22,-1581.12,-3336.05,-4917.17
1300,757.45,1802.27,2921.77,-1884.23,-17445.7,843.58,11417.14,-3422.52,76.46,-1587.72,-3346.06,-4933.78
1301,724.82,1846.36,2992.59,-1915.72,-17416.45,852.71,11423.5,-3448.77,77.28,-1492.18,-3371.49,-4863.67
1302,759.66,1822.65,2967.14,-1884.08,-17442.53,876.9,11457.66,-3448.32,77.97,-1442.61,-3370.36,-4812.97
1303,718.54,1757.62,2956.19,-1891.64,-17480.92,866.82,11460.16,-3399.7,77.07,-1613.24,-3322.63,-4935.87
1304,729.87,1887.92,2942.67,-1902.69,-17422.11,861.46,11442.36,-3442.27,77.31,-1460.51,-3364.96,-4825.47
1305,765.1,1801.15,2936.99,-1863.29,-17524.13,830.78,11434.1,-3330.59,75.81,-1619.29,-3254.78,-4874.07
1306,719.53,1817.39,2963.79,-1889.36,-17556.22,860.57,11459.41,-3343.8,76.27,-1624.89,-3267.53,-4892.42
1307,754.22,1863.89,2956.25,-1892.79,-17355.4,869.05,11350.11,-3440.9,77.78,-1454.67,-3363.12,-4817.78
1308,744.82,1859.54,2945.79,-1855.85,-17456.03,846.8,11362.55,-3394.32,77.72,-1552.38,-3316.6,-4868.98
1309,765.99,1830.35,2954.98,-1917.21,-17499.02,845.33,11406.51,-3352.48,76.78,-1613.07,-3275.7,-4888.78
1310,740.71,1829.31,2983.08,-1901.4,-17354.72,841.52,11323.87,-3405.15,76.68,-1537.63,-3328.48,-4866.1
1311,705.08,1801.01,2936.0,-1852.25,-17505.62,866.16,11446.68,-3394.35,77.18,-1602.93,-3317.17,-4920.1
1312,698.26,1777.86,2938.82,-1894.32,-17467.66,865.75,11381.79,-3328.81,77.71,-1699.5,-3251.09,-4950.59
1313,779.12,1822.79,2961.17,-1865.33,-17414.97,858.47,11375.92,-3416.75,77.46,-1482.83,-3339.29,-4822.11
1314,756.89,1763.46,2955.48,-1851.79,-17423.98,849.86,11368.01,-3409.21,78.67,-1582.06,-3330.54,-4912.6
1315,750.92,1808.16,2928.23,-1899.03,-17441.76,843.91,11432.12,-3394.92,76.11,-1577.45,-3318.81,-4896.26
1316,734.08,1806.49,2968.57,-1883.96,-17427.93,860.26,11443.54,-3436.98,78.59,-1498.94,-3358.39,-4857.33
1317,738.78,1808.43,2935.66,-1895.02,-17404.74,859.41,11457.3,-3486.14,77.83,-1500.17,-3408.3,-4908.47
1318,737.52,1852.68,2954.5,-1846.28,-17376.01,850.3,11412.97,-3495.69,78.93,-1414.32,-3416.76,-4831.08
1319,770.14,1812.01,2958.68,-1872.28,-17278.37,864.1,11426.05,-3576.98,78.16,-1319.66,-3498.81,-4818.48
1320,759.69,1806.5,2968.23,-1884.12,-17414.43,859.68,11467.39,-3489.52,79.08,-1437.06,-3410.44,-4847.5
1321,746.28,1847.3,2993.01,-1890.83,-17429.89,859.6,11456.1,-3481.86,79.17,-1418.43,-3402.68,-4821.12
1322,703.52,1854.76,2974.38,-1836.16,-17404.07,852.64,11412.63,-3471.6,79.74,-1442.3,-3391.86,-4834.16
1323,724.94,1834.9,2950.98,-1898.68,-17312.5,844.98,11436.17,-3529.35,78.42,-1419.21,-3450.93,-4870.14
1324,730.39,1902.3,2983.09,-1890.5,-17426.45,872.03,11462.08,-3483.41,78.61,-1367.05,-3404.8,-4771.85
1325,721.26,1830.97,2968.29,-1899.63,-17414.68,840.37,11421.14,-3464.13,78.63,-1532.27,-3385.49,-4917.76
1326,760.2,1836.61,2942.65,-1887.89,-17419.62,861.05,11467.32,-3480.68,78.57,-1439.67,-3402.11,-4841.78
1327,727.17,1819.37,2965.64,-1876.6,-17322.26,860.59,11384.45,-3493.51,78.84,-1441.64,-3414.67,-4856.31
1328,720.14,1809.41,2938.54,-1849.43,-17437.09,865.23,11478.71,-3457.07,78.04,-1474.48,-3379.03,-4853.51
1329,777.73,1842.43,2947.97,-1894.1,-17263.55,859.32,11396.89,-3528.1,78.41,-1333.31,-3449.69,-4783.0
1330,759.86,1823.17,2952.54,-1907.33,-17400.18,834.03,11414.16,-3451.08,75.1,-1523.75,-3375.98,-4899.73
1331,744.38,1855.77,2965.36,-1874.05,-17465.9,864.57,11433.78,-3426.88,77.04,-1476.09,-3349.83,-4825.92
1332,731.06,1833.88,2990.24,-1864.34,-17495.87,855.64,11449.19,-3411.54,77.72,-1500.19,-3333.82,-4834.01
1333,757.36,1820.03,2980.15,-1881.57,-17494.67,846.84,11411.24,-3387.45,78.29,-1560.61,-3309.16,-4869.77
1334,740.62,1848.41,2965.91,-1868.65,-17491.53,864.02,11448.91,-3429.53,77.79,-1492.31,-3351.74,-4844.05
1335,749.19,1872.05,2928.54,-1907.37,-17437.86,846.52,11428.43,-3421.4,77.72,-1520.51,-3343.68,-4864.19
1336,741.3,1910.42,2961.35,-1909.44,-17306.66,852.27,11385.28,-3479.49,77.96,-1365.47,-3401.53,-4767.0
1337,747.08,1780.44,2922.51,-1884.61,-17359.21,849.19,11446.03,-3502.88,77.37,-1498.57,-3425.51,-4924.08
1338,740.09,1889.25,2985.89,-1901.61,-17387.22,866.18,11441.78,-3508.69,77.48,-1365.65,-3431.21,-4796.86
1339,754.04,1796.49,2964.23,-1871.65,-17322.1,854.92,11451.29,-3544.2,79.88,-1372.77,-3464.32,-4837.09
1340,742.99,1791.8,2998.3,-1855.24,-17463.89,864.64,11444.12,-3441.82,77.54,-1477.27,-3364.28,-4841.55
1341,698.27,1817.08,2939.95,-1898.02,-17390.26,871.27,11440.36,-3462.93,77.0,-1521.36,-3385.93,-4907.29
1342,731.78,1850.78,2903.9,-1865.57,-17343.73,866.51,11398.18,-3459.38,77.26,-1458.15,-3382.11,-4840.26
1343,752.19,1854.0,2886.76,-1867.26,-17393.33,871.68,11432.58,-3449.08,79.38,-1463.39,-3369.71,-4833.09
1344,729.04,1889.2,2902.69,-1909.97,-17353.41,861.99,11406.72,-3444.96,76.48,-1473.74,-3368.49,-4842.23
1345,769.41,1813.75,2940.97,-1869.38,-17454.95,868.12,11432.42,-3429.82,76.14,-1499.66,-3353.68,-4853.34
1346,682.28,1882.25,2934.47,-1891.69,-17317.26,867.04,11411.52,-3516.0,78.15,-1431.38,-3437.84,-4869.22
1347,725.4,1824.05,2931.36,-1906.5,-17358.49,842.93,11429.42,-3477.46,77.61,-1511.82,-3399.84,-4911.67
1348,727.68,1793.19,2954.59,-1914.11,-17258.43,848.46,11390.68,-3530.14,79.53,-1457.94,-3450.61,-4908.56
1349,704.65,1845.23,2956.2,-1869.65,-17334.4,867.42,11389.34,-3469.73,77.5,-1441.21,-3392.23,-4833.44
1350,761.24,1812.0,2947.3,-1880.1,-17351.17,856.74,11471.01,-3486.97,77.36,-1382.98,-3409.61,-4792.58
1351,721.96,1847.87,2972.49,-1900.62,-17319.58,848.0,11412.86,-3491.79,77.43,-1417.02,-3414.36,-4831.39
1352,725.96,1809.49,2957.32,-1875.5,-17345.98,860.36,11417.25,-3479.65,77.27,-1451.09,-3402.38,-4853.47
1353,741.99,1804.24,2963.55,-1846.38,-17366.18,874.99,11429.96,-3467.97,78.12,-1397.82,-3389.85,-4787.67
1354,732.63,1857.13,2935.3,-1864.25,-17333.94,874.09,11397.91,-3509.38,78.01,-1401.13,-3431.37,-4832.5
1355,735.46,1849.83,2960.12,-1905.76,-17321.64,860.07,11390.29,-3483.75,78.28,-1431.64,-3405.47,-4837.11
1356,750.64,1834.09,2972.27,-1863.95,-17226.24,835.54,11338.9,-3522.93,79.28,-1358.76,-3443.65,-4802.41
1357,727.56,1843.71,2969.23,-1894.13,-17278.45,876.57,11412.1,-3535.97,79.16,-1343.42,-3456.81,-4800.22
1358,777.68,1846.15,2954.63,-1857.59,-17368.67,842.45,11382.52,-3463.8,78.23,-1422.83,-3385.58,-4808.41
1359,747.12,1882.43,2942.55,-1890.68,-17317.3,842.7,11371.94,-3507.32,79.12,-1421.24,-3428.21,-4849.45
1360,758.8,1855.19,2967.05,-1881.04,-17388.73,875.85,11459.73,-3478.77,77.99,-1353.16,-3400.79,-4753.94
1361,781.15,1796.24,2948.49,-1861.79,-17286.19,838.32,11389.56,-3545.0,80.19,-1394.22,-3464.82,-4859.03
1362,754.12,1830.14,2929.88,-1888.08,-17318.71,842.75,11387.23,-3478.18,77.66,-1462.66,-3400.52,-4863.18
1363,749.7,1880.62,2949.97,-1893.34,-17351.51,833.87,11409.66,-3481.41,76.85,-1421.02,-3404.56,-4825.58
1364,706.2,1841.45,2971.98,-1908.32,-17419.6,845.86,11458.63,-3430.81,75.66,-1503.79,-3355.15,-4858.94
1365,757.06,1805.38,2975.68,-1913.17,-17415.84,830.0,11430.15,-3412.41,75.37,-1530.74,-3337.04,-4867.78
1366,744.18,1891.03,2979.28,-1898.28,-17404.46,860.08,11428.66,-3450.49,77.61,-1399.51,-3372.88,-4772.39
1367,736.87,1832.39,2963.64,-1864.52,-17385.49,863.45,11420.18,-3456.15,77.77,-1433.48,-3378.38,-4811.86
1368,727.93,1822.43,2930.03,-1917.24,-17389.58,852.51,11422.73,-3425.08,76.99,-1551.19,-3348.09,-4899.28
1369,793.72,1785.08,2936.89,-1880.29,-17344.83,857.26,11416.29,-3492.0,77.12,-1435.88,-3414.88,-4850.77
1370,729.73,1799.88,2938.46,-1869.12,-17424.33,862.1,11376.53,-3375.04,76.28,-1586.75,-3298.76,-4885.52
1371,735.98,1830.4,2991.2,-1870.63,-17525.89,854.08,11402.9,-3342.53,77.84,-1581.96,-3264.69,-4846.65
1372,744.77,1860.16,2954.2,-1878.07,-17487.67,840.29,11407.11,-3397.1,76.99,-1559.21,-3320.11,-4879.32
1373,793.85,1834.89,2932.65,-1891.61,-17489.56,847.85,11366.0,-3320.86,75.92,-1605.93,-3244.94,-4850.87
1374,743.2,1840.39,2944.76,-1894.62,-17496.76,846.03,11382.33,-3345.34,75.85,-1634.68,-3269.48,-4904.16
1375,718.02,1750.85,2955.21,-1884.48,-17369.0,851.59,11400.87,-3411.04,78.07,-1576.94,-3332.97,-4909.91
1376,714.92,1832.97,3002.07,-1886.05,-17552.98,860.22,11482.15,-3365.28,77.02,-1546.71,-3288.26,-4834.97
1377,737.57,1792.84,2971.65,-1887.95,-17537.65,866.44,11482.09,-3364.95,76.57,-1575.02,-3288.38,-4863.4
1378,764.25,1808.34,2969.5,-1894.67,-17449.71,853.81,11398.74,-3384.81,77.31,-1549.74,-3307.5,-4857.24
1379,780.84,1844.13,2924.21,-1906.87,-17386.36,854.32,11400.22,-3420.46,77.09,-1489.49,-3343.38,-4832.87
1380,739.54,1808.33,2948.29,-1868.31,-17500.05,869.54,11488.45,-3362.59,75.22,-1514.21,-3287.37,-4801.58
1381,706.0,1796.66,2958.59,-1869.59,-17471.13,856.47,11404.15,-3354.79,77.77,-1618.87,-3277.02,-4895.89
1382,787.74,1848.17,2958.98,-1893.53,-17449.8,852.99,11420.34,-3368.36,76.5,-1475.11,-3291.86,-4766.97
1383,709.81,1790.72,2951.69,-1851.02,-17456.87,862.06,11471.78,-3423.12,76.77,-1521.82,-3346.34,-4868.16
1384,745.59,1824.18,2945.78,-1871.8,-17434.64,852.25,11398.0,-3426.49,76.7,-1540.65,-3349.79,-4890.44
1385,767.12,1792.78,2956.51,-1870.43,-17381.6,886.66,11418.19,-3492.33,79.38,-1430.78,-3412.95,-4843.73
1386,729.73,1794.43,2972.77,-1891.67,-17375.5,856.48,11448.23,-3486.07,77.08,-1465.53,-3408.99,-4874.52
1387,739.19,1875.37,2963.95,-1910.84,-17354.57,849.45,11431.41,-3487.9,77.42,-1406.04,-3410.48,-4816.52
1388,792.4,1830.38,2942.15,-1884.4,-17333.56,865.41,11409.58,-3480.1,76.5,-1378.04,-3403.59,-4781.64
1389,739.1,1932.04,2951.64,-1928.16,-17353.9,842.82,11401.13,-3436.62,76.86,-1415.33,-3359.76,-4775.1
1390,745.08,1816.67,2938.81,-1879.25,-17442.79,858.19,11408.72,-3415.06,78.18,-1554.57,-3336.88,-4891.45
1391,714.35,1904.81,2994.93,-1907.75,-17408.83,832.52,11371.05,-3366.31,76.07,-1498.93,-3290.25,-4789.17
1392,742.47,1855.74,2935.3,-1874.62,-17293.08,859.12,11356.55,-3495.47,78.34,-1418.52,-3417.13,-4835.64
1393,746.18,1835.6,2967.51,-1871.93,-17428.23,858.44,11411.99,-3413.92,77.24,-1480.44,-3336.68,-4817.12
1394,715.14,1844.22,2936.67,-1872.88,-17446.9,886.02,11439.2,-3415.54,76.24,-1498.52,-3339.3,-4837.83
1395,776.56,1842.84,2952.78,-1873.28,-17375.33,841.33,11359.5,-3435.18,77.74,-1475.61,-3357.44,-4833.05
1396,772.5,1819.99,2945.61,-1925.56,-17345.71,832.43,11364.94,-3417.99,76.99,-1535.8,-3341.0,-4876.79
1397,743.92,1871.03,2962.58,-1891.15,-17530.93,848.04,11461.79,-3349.7,76.44,-1534.72,-3273.26,-4807.98
1398,761.58,1872.34,2983.76,-1920.33,-17418.94,861.68,11467.78,-3467.95,77.35,-1392.14,-3390.6,-4782.73
1399,753.51,1809.01,2983.18,-1891.73,-17475.01,863.02,11423.2,-3393.46,77.95,-1534.82,-3315.51,-4850.33
1400,691.39,1825.57,2951.28,-1891.79,-17383.07,881.27,11440.65,-3477.08,80.62,-1484.7,-3396.46,-4881.16
1401,735.57,1858.68,2972.65,-1871.37,-17368.29,837.02,11404.27,-3455.82,77.78,-1431.48,-3378.04,-4809.52
1402,728.21,1848.11,2984.37,-1877.16,-17431.47,850.17,11413.01,-3406.4,78.05,-1484.77,-3328.34,-4813.11
1403,698.3,1832.31,2968.43,-1905.59,-17414.02,864.96,11440.51,-3436.57,77.68,-1515.08,-3358.88,-4873.97
1404,742.82,1853.0,2959.07,-1894.01,-17381.45,865.96,11446.63,-3456.43,76.66,-1407.97,-3379.76,-4787.73
1405,741.13,1783.52,2960.36,-1868.23,-17380.78,868.97,11461.01,-3470.75,77.95,-1434.03,-3392.8,-4826.82
1406,691.38,1845.41,2951.44,-1883.0,-17299.05,859.29,11432.48,-3504.56,77.78,-1402.06,-3426.78,-4828.84
1407,722.11,1829.48,2979.46,-1882.23,-17444.81,852.53,11423.49,-3429.96,79.25,-1519.96,-3350.71,-4870.68
1408,709.04,1814.43,2957.13,-1904.58,-17378.11,866.1,11394.17,-3452.73,78.53,-1541.83,-3374.2,-4916.02
1409,758.61,1758.06,2950.93,-1878.58,-17405.96,861.9,11431.3,-3455.35,78.93,-1523.73,-3376.43,-4900.16
1410,739.88,1796.74,2942.71,-1851.65,-17340.48,857.79,11396.7,-3450.42,79.86,-1458.31,-3370.56,-4828.87
1411,694.22,1828.75,2962.77,-1902.44,-17467.91,880.66,11454.27,-3385.65,78.07,-1549.69,-3307.58,-4857.27
1412,764.62,1819.23,2986.72,-1870.68,-17418.34,868.69,11383.96,-3432.23,77.03,-1465.81,-3355.2,-4821.01
1413,727.62,1828.41,2971.55,-1898.32,-17505.41,868.89,11480.57,-3402.95,75.95,-1526.69,-3327.0,-4853.69
1414,772.35,1850.68,2948.32,-1865.2,-17329.25,853.6,11370.56,-3473.8,79.39,-1398.94,-3394.41,-4793.35
1415,712.93,1870.76,2936.29,-1882.38,-17338.35,862.13,11351.09,-3419.53,76.8,-1487.52,-3342.73,-4830.25
1416,757.38,1876.97,2934.5,-1894.02,-17257.78,850.08,11344.22,-3489.78,79.43,-1388.64,-3410.35,-4799.0
1417,754.48,1814.85,2964.35,-1859.52,-17380.6,871.29,11396.89,-3463.03,78.85,-1438.26,-3384.18,-4822.44
1418,773.88,1819.83,2987.12,-1880.14,-17422.73,865.46,11406.24,-3409.53,76.53,-1450.34,-3333.0,-4783.34
1419,768.06,1843.13,2957.75,-1907.34,-17377.69,848.93,11407.03,-3449.32,77.87,-1460.13,-3371.46,-4831.59
1420,733.18,1814.1,2961.56,-1904.15,-17367.7,880.05,11371.12,-3435.97,76.8,-1511.84,-3359.16,-4871.01
1421,785.85,1826.58,2941.74,-1861.4,-17421.08,848.87,11371.88,-3402.38,77.97,-1507.55,-3324.41,-4831.96
1422,758.77,1837.82,2967.26,-1867.69,-17562.33,859.94,11467.66,-3324.14,77.87,-1538.58,-3246.27,-4784.84
1423,765.7,1864.49,2932.73,-1870.43,-17465.34,844.79,11360.95,-3351.21,78.43,-1567.1,-3272.78,-4839.88
1424,769.18,1847.07,2949.26,-1893.15,-17430.8,844.75,11383.25,-3404.98,77.62,-1530.43,-3327.36,-4857.79
1425,695.22,1773.75,2951.18,-1889.73,-17468.61,878.67,11438.96,-3405.57,77.33,-1620.55,-3328.24,-4948.79
1426,795.81,1842.52,2937.93,-1893.6,-17399.2,881.35,11399.48,-3399.43,77.52,-1435.71,-3321.91,-4757.62
1427,716.78,1865.67,2929.83,-1878.52,-17409.45,846.6,11369.28,-3395.79,78.75,-1559.81,-3317.04,-4876.85
1428,781.83,1861.76,2945.88,-1890.06,-17432.07,863.66,11385.07,-3366.41,77.19,-1483.94,-3289.23,-4773.17
1429,726.93,1833.94,2975.81,-1870.39,-17408.06,859.93,11405.97,-3431.11,77.55,-1475.86,-3353.55,-4829.42
1430,713.94,1855.36,2963.96,-1888.12,-17380.25,842.35,11369.28,-3428.34,77.87,-1523.48,-3350.47,-4873.95
1431,717.32,1818.39,2959.19,-1877.78,-17395.12,866.95,11430.16,-3445.57,77.93,-1480.89,-3367.63,-4848.52
1432,754.02,1858.97,2949.15,-1887.26,-17401.59,856.67,11389.04,-3442.54,78.1,-1481.0,-3364.45,-4845.44
1433,736.11,1847.64,2964.46,-1859.05,-17441.08,852.95,11382.94,-3382.43,76.75,-1516.02,-3305.67,-4821.7
1434,731.59,1840.72,2951.25,-1879.4,-17431.96,844.76,11405.98,-3405.83,75.93,-1537.07,-3329.91,-4866.97
1435,762.32,1845.95,2927.52,-1879.05,-17372.19,862.91,11402.92,-3459.13,78.86,-1449.61,-3380.27,-4829.88
1436,756.37,1860.5,2977.91,-1892.74,-17446.41,874.4,11477.48,-3447.34,78.6,-1392.5,-3368.74,-4761.24
1437,775.96,1745.49,2964.1,-1862.68,-17358.09,838.8,11400.39,-3465.74,77.3,-1496.04,-3388.44,-4884.48
1438,754.84,1792.57,2938.64,-1858.71,-17389.04,844.55,11381.99,-3435.12,79.97,-1535.15,-3355.15,-4890.3
1439,720.26,1812.46,2920.21,-1882.85,-17328.61,852.09,11406.97,-3492.89,78.75,-1499.47,-3414.14,-4913.61
1440,777.45,1866.21,2968.36,-1851.73,-17476.03,840.95,11447.09,-3456.98,78.76,-1427.7,-3378.22,-4805.92
1441,711.67,1865.07,2955.48,-1888.1,-17422.89,830.48,11402.13,-3415.1,77.56,-1546.16,-3337.54,-4883.71
1442,721.53,1831.43,2920.91,-1909.23,-17385.19,824.67,11405.38,-3445.31,78.84,-1590.5,-3366.47,-4956.97
1443,751.15,1805.93,2955.58,-1868.52,-17365.28,851.26,11373.13,-3461.81,78.06,-1496.74,-3383.75,-4880.5
1444,759.48,1791.95,2934.71,-1870.02,-17459.45,867.02,11456.38,-3454.39,77.54,-1519.93,-3376.85,-4896.78
1445,739.31,1810.57,2933.69,-1889.53,-17456.34,841.02,11430.33,-3395.34,77.06,-1590.95,-3318.28,-4909.23
1446,773.72,1860.96,2954.22,-1894.19,-17380.6,858.11,11396.49,-3483.79,78.8,-1431.29,-3404.99,-4836.28
1447,756.65,1855.17,2964.59,-1913.56,-17354.12,847.01,11372.56,-3430.44,77.17,-1471.7,-3353.27,-4824.96
1448,728.7,1778.16,2972.09,-1886.58,-17332.2,859.41,11412.09,-3521.42,78.27,-1468.33,-3443.15,-4911.48
1449,731.6,1835.11,2973.64,-1880.07,-17350.4,854.79,11434.98,-3525.56,79.98,-1400.34,-3445.58,-4845.92
1450,707.51,1820.55,2960.84,-1874.47,-17359.31,884.49,11422.16,-3481.63,77.37,-1438.23,-3404.26,-4842.49
1451,741.0,1846.77,2967.08,-1882.14,-17430.35,866.0,11443.4,-3447.29,78.56,-1448.25,-3368.73,-4816.98
1452,684.65,1847.06,2955.57,-1876.89,-17374.34,855.58,11372.42,-3442.56,77.9,-1535.96,-3364.66,-4900.61
1453,754.18,1854.06,3009.8,-1881.65,-17376.63,864.5,11390.27,-3467.77,79.02,-1385.47,-3388.75,-4774.22
1454,716.55,1819.17,2912.99,-1876.92,-17423.39,883.99,11421.97,-3429.22,78.08,-1545.65,-3351.13,-4896.78
1455,759.26,1817.84,2939.94,-1910.22,-17248.11,838.72,11403.38,-3563.4,77.98,-1399.18,-3485.42,-4884.6
1456,720.94,1852.01,2924.07,-1858.59,-17327.4,876.86,11423.29,-3530.44,78.76,-1388.83,-3451.68,-4840.5
1457,705.86,1852.74,2922.11,-1887.19,-17415.87,876.74,11353.02,-3406.95,77.37,-1592.6,-3329.58,-4922.18
1458,762.96,1842.78,2909.52,-1869.07,-17440.85,857.62,11424.34,-3428.34,78.17,-1512.71,-3350.17,-4862.88
1459,752.15,1786.88,2934.84,-1904.77,-17366.61,870.23,11422.43,-3477.82,77.92,-1504.86,-3399.9,-4904.76
1460,760.05,1807.01,2932.07,-1876.11,-17472.1,852.36,11433.88,-3378.98,78.75,-1562.85,-3300.23,-4863.08
1461,732.11,1771.0,2958.28,-1893.36,-17420.39,877.29,11455.47,-3440.04,78.33,-1519.59,-3361.71,-4881.3
1462,718.73,1856.97,2948.91,-1870.94,-17396.1,860.41,11396.07,-3468.73,79.67,-1485.96,-3389.06,-4875.02
1463,723.63,1845.14,2949.19,-1865.78,-17386.81,850.91,11436.42,-3498.92,78.62,-1447.3,-3420.3,-4867.59
1464,720.62,1862.98,2961.08,-1883.59,-17376.47,867.24,11444.37,-3507.3,75.77,-1403.76,-3431.53,-4835.29
1465,772.54,1880.81,2939.8,-1892.61,-17357.43,847.41,11371.99,-3465.92,78.7,-1437.49,-3387.21,-4824.7
1466,778.01,1815.88,2939.32,-1894.49,-17308.54,845.1,11447.38,-3552.54,77.85,-1377.34,-3474.69,-4852.03
1467,700.86,1863.48,2926.62,-1906.28,-17349.49,856.89,11408.02,-3473.79,78.98,-1499.9,-3394.81,-4894.71
1468,701.11,1791.91,2940.6,-1920.89,-17354.06,868.35,11418.68,-3459.5,76.21,-1554.3,-3383.29,-4937.6
1469,733.93,1839.43,2977.62,-1887.16,-17513.17,859.05,11490.8,-3418.98,78.98,-1499.51,-3340.0,-4839.52
1470,744.54,1832.2,2946.38,-1873.59,-17460.55,872.79,11431.7,-3419.08,76.93,-1506.53,-3342.15,-4848.68
1471,737.06,1816.92,2942.39,-1895.31,-17524.47,856.49,11423.44,-3354.76,78.99,-1643.47,-3275.78,-4919.25
1472,776.14,1847.67,2945.86,-1874.9,-17449.05,832.33,11332.22,-3366.07,76.84,-1589.76,-3289.23,-4878.98
1473,739.55,1832.48,2977.53,-1860.08,-17493.7,838.7,11399.03,-3373.72,78.63,-1566.5,-3295.1,-4861.59
1474,770.15,1769.39,2986.47,-1902.36,-17445.45,851.75,11430.41,-3411.52,76.81,-1539.64,-3334.71,-4874.35
1475,705.76,1879.7,2945.59,-1893.9,-17406.11,861.08,11377.05,-3412.27,75.87,-1530.83,-3336.4,-4867.23
1476,717.63,1806.1,2958.8,-1883.41,-17388.79,857.55,11400.2,-3466.47,78.46,-1531.91,-3388.01,-4919.92
1477,712.49,1877.35,2962.75,-1874.67,-17474.68,844.67,11436.59,-3418.42,77.9,-1515.5,-3340.51,-4856.01
1478,762.59,1820.43,2960.29,-1860.16,-17499.59,853.57,11417.77,-3380.94,77.16,-1545.11,-3303.78,-4848.89
1479,730.17,1845.39,2939.82,-1871.13,-17467.18,880.77,11448.85,-3436.44,76.93,-1493.29,-3359.51,-4852.8
1480,753.67,1848.68,2930.33,-1898.51,-17283.81,850.02,11405.76,-3524.59,78.72,-1393.85,-3445.87,-4839.72
1481,751.94,1861.88,2920.38,-1857.38,-17429.33,859.16,11413.57,-3409.69,78.51,-1479.78,-3331.18,-4810.95
1482,740.26,1868.32,2982.73,-1879.31,-17422.23,873.77,11434.05,-3451.34,79.46,-1402.39,-3371.88,-4774.28
1483,704.65,1837.41,2960.42,-1886.72,-17429.09,841.71,11360.62,-3388.88,77.06,-1610.99,-3311.82,-4922.81
1484,759.35,1852.54,2958.29,-1873.59,-17440.15,858.08,11395.76,-3381.94,78.68,-1489.73,-3303.27,-4793.0
1485,777.95,1779.43,2917.64,-1896.55,-17417.21,862.83,11421.28,-3409.43,76.25,-1554.61,-3333.18,-4887.78
1486,774.68,1793.4,2936.11,-1888.86,-17545.23,875.48,11506.19,-3359.89,76.77,-1548.24,-3283.12,-4831.36
1487,760.59,1792.85,2969.65,-1858.81,-17423.01,849.41,11366.29,-3377.17,79.12,-1543.03,-3298.04,-4841.07
1488,710.34,1876.51,2918.27,-1895.19,-17469.51,877.6,11440.09,-3370.2,77.03,-1541.87,-3293.17,-4835.04
1489,751.19,1873.42,2934.87,-1841.77,-17527.07,861.0,11421.53,-3334.22,78.01,-1526.83,-3256.2,-4783.04
1490,756.27,1809.6,2916.71,-1894.22,-17470.59,873.09,11472.14,-3415.22,77.05,-1537.0,-3338.16,-4875.16
1491,727.22,1836.86,2891.22,-1869.31,-17437.69,856.14,11430.8,-3402.1,77.36,-1564.76,-3324.74,-4889.51
1492,705.44,1812.26,2922.12,-1880.14,-17369.24,876.11,11452.26,-3445.82,79.33,-1481.19,-3366.49,-4847.68
1493,729.63,1830.26,2935.25,-1892.78,-17445.1,862.48,11406.57,-3384.88,77.62,-1573.7,-3307.26,-4880.96
1494,758.56,1833.96,2967.8,-1877.61,-17431.98,857.18,11378.72,-3393.76,78.44,-1513.38,-3315.32,-4828.69
1495,705.12,1779.44,2972.64,-1881.72,-17430.35,859.08,11439.33,-3417.54,77.86,-1556.45,-3339.68,-4896.13
1496,732.27,1793.91,2971.55,-1887.84,-17387.23,890.62,11423.51,-3469.16,76.96,-1463.2,-3392.2,-4855.4
1497,744.17,1807.96,2920.83,-1879.97,-17416.56,869.7,11429.51,-3448.88,77.8,-1524.37,-3371.08,-4895.45
1498,763.02,1817.09,2925.47,-1911.63,-17352.95,847.07,11367.33,-3444.35,77.76,-1544.59,-3366.58,-4911.17
1499,772.51,1799.03,2939.76,-1873.52,-17373.86,854.1,11435.18,-3473.89,78.32,-1446.82,-3395.57,-4842.39
1500,729.52,1813.3,2959.19,-1882.92,-17390.98,875.36,11436.09,-3491.51,78.62,-1460.44,-3412.89,-4873.33
1501,746.84,1808.87,2938.14,-1896.25,-17293.28,842.28,11385.31,-3510.87,77.0,-1468.09,-3433.87,-4901.95
1502,763.52,1792.32,2968.92,-1896.7,-17376.6,847.9,11432.85,-3463.71,77.86,-1467.8,-3385.85,-4853.65
1503,767.01,1843.12,2933.7,-1893.03,-17298.2,831.39,11351.66,-3486.0,77.71,-1464.36,-3408.29,-4872.64
1504,725.76,1866.04,2955.81,-1884.89,-17313.72,877.48,11386.66,-3490.67,77.79,-1386.86,-3412.89,-4799.75
1505,734.39,1819.55,2939.49,-1875.0,-17394.88,849.34,11414.43,-3465.73,79.72,-1512.69,-3386.01,-4898.7
1506,734.12,1824.71,2970.69,-1851.17,-17358.39,870.19,11432.51,-3528.49,78.85,-1377.34,-3449.64,-4826.98
1507,745.2,1840.62,2935.96,-1883.28,-17346.94,861.82,11431.25,-3506.34,77.87,-1415.38,-3428.47,-4843.85
1508,711.06,1856.3,2947.37,-1923.7,-17352.85,856.55,11434.37,-3510.34,77.16,-1470.89,-3433.18,-4904.07
1509,742.49,1806.29,2974.45,-1892.47,-17364.12,841.79,11404.59,-3476.04,77.26,-1486.98,-3398.78,-4885.76
1510,751.67,1863.56,2953.69,-1897.5,-17323.44,869.19,11429.79,-3524.94,76.65,-1353.03,-3448.29,-4801.32
1511,710.36,1814.41,2941.16,-1916.18,-17358.92,863.33,11417.62,-3474.47,76.88,-1528.22,-3397.58,-4925.81
1512,731.97,1856.09,2963.34,-1866.7,-17392.69,869.9,11417.46,-3476.63,77.26,-1420.63,-3399.37,-4820.0
1513,707.15,1792.81,2949.09,-1867.8,-17337.06,874.72,11378.15,-3480.41,77.12,-1502.94,-3403.29,-4906.23
1514,777.26,1799.13,2939.93,-1878.79,-17399.46,847.78,11430.57,-3507.76,78.9,-1483.58,-3428.86,-4912.44
1515,750.7,1809.86,2964.17,-1869.21,-17403.7,858.1,11383.96,-3406.88,76.61,-1506.12,-3330.28,-4836.4
1516,732.55,1767.04,2940.24,-1863.09,-17497.73,840.74,11429.99,-3389.46,79.33,-1650.25,-3310.14,-4960.39
1517,784.27,1840.42,2949.77,-1901.86,-17291.61,852.75,11398.54,-3528.89,79.05,-1367.73,-3449.83,-4817.56
1518,708.87,1835.93,2908.1,-1872.13,-17454.86,866.91,11448.23,-3398.46,77.47,-1558.96,-3320.99,-4879.95
1519,684.9,1851.78,2956.03,-1892.28,-17460.58,870.07,11442.7,-3387.91,77.14,-1547.38,-3310.77,-4858.15
1520,757.27,1855.12,2931.99,-1892.08,-17448.93,866.07,11422.86,-3411.75,77.15,-1507.7,-3334.6,-4842.3
1521,765.04,1839.15,2957.02,-1875.67,-17494.08,846.82,11398.04,-3339.34,74.84,-1563.67,-3264.5,-4828.18
1522,750.32,1838.71,2957.46,-1886.7,-17545.03,856.85,11418.26,-3315.23,76.83,-1610.14,-3238.4,-4848.54
1523,756.51,1778.92,2922.96,-1879.28,-17464.3,863.36,11397.14,-3323.82,76.97,-1624.68,-3246.85,-4871.53
1524,739.72,1783.66,2934.38,-1889.54,-17425.54,861.08,11374.46,-3375.72,76.18,-1621.77,-3299.53,-4921.3
1525,741.14,1818.61,2932.94,-1876.98,-17469.01,853.29,11396.13,-3349.72,78.08,-1603.88,-3271.64,-4875.53
1526,759.58,1878.95,2919.95,-1914.43,-17479.51,860.24,11423.88,-3360.6,77.1,-1551.33,-3283.5,-4834.82
1527,763.97,1868.08,2943.56,-1925.64,-17272.14,841.66,11320.81,-3467.52,76.93,-1459.69,-3390.6,-4850.29
1528,768.66,1789.29,2973.67,-1882.99,-17443.99,855.72,11427.27,-3383.78,76.52,-1512.37,-3307.26,-4819.64
1529,720.11,1852.02,2946.28,-1902.92,-17418.49,873.57,11464.31,-3433.86,77.62,-1465.12,-3356.24,-4821.36
1530,753.4,1882.12,2916.5,-1886.27,-17418.28,849.88,11438.13,-3439.18,77.64,-1464.52,-3361.54,-4826.06
1531,744.66,1828.34,2986.91,-1895.54,-17361.77,871.54,11398.26,-3433.94,76.93,-1427.59,-3357.0,-4784.59
1532,753.57,1816.83,2952.1,-1892.17,-17347.42,860.74,11424.2,-3484.39,76.97,-1432.15,-3407.42,-4839.58
1533,763.5,1849.46,2973.6,-1897.76,-17337.7,846.5,11415.29,-3484.8,76.57,-1387.1,-3408.23,-4795.33
1534,701.37,1858.81,2948.94,-1848.37,-17391.13,851.27,11435.48,-3484.6,79.38,-1443.63,-3405.22,-4848.85
1535,746.37,1840.09,2951.4,-1901.15,-17397.37,871.64,11440.04,-3455.92,76.95,-1448.99,-3378.97,-4827.96
1536,738.46,1802.34,2931.89,-1884.04,-17405.63,845.31,11411.62,-3454.15,77.36,-1560.05,-3376.79,-4936.84
1537,696.17,1840.47,2956.38,-1870.95,-17356.02,841.63,11397.21,-3489.77,77.94,-1495.1,-3411.83,-4906.93
1538,746.02,1896.37,2930.82,-1856.75,-17291.73,850.45,11461.34,-3593.78,80.63,-1263.5,-3513.15,-4776.65
1539,737.58,1844.13,2943.57,-1877.43,-17344.46,863.37,11406.07,-3523.28,78.86,-1427.18,-3444.42,-4871.6
1540,749.65,1872.16,2951.93,-1889.04,-17316.65,854.43,11377.52,-3506.79,78.67,-1399.99,-3428.13,-4828.11
1541,740.97,1775.59,2942.86,-1894.81,-17368.86,871.03,11437.41,-3496.55,77.61,-1495.82,-3418.94,-4914.75
1542,767.76,1825.04,2957.44,-1853.37,-17320.78,859.19,11361.45,-3490.92,76.66,-1403.27,-3414.26,-4817.53
1543,761.53,1830.46,2953.14,-1901.07,-17336.27,857.18,11386.66,-3481.47,77.78,-1448.36,-3403.69,-4852.05
1544,721.22,1857.54,2963.38,-1915.63,-17424.45,856.72,11470.62,-3447.87,76.09,-1470.6,-3371.78,-4842.39
1545,774.09,1861.14,2940.78,-1906.83,-17305.9,850.64,11387.6,-3493.17,77.14,-1398.48,-3416.03,-4814.51
1546,709.53,1818.6,2951.79,-1882.52,-17326.86,854.41,11417.43,-3529.74,78.27,-1457.62,-3451.48,-4909.09
1547,759.94,1832.47,2930.06,-1879.42,-17347.17,850.77,11442.3,-3507.11,77.89,-1411.05,-3429.22,-4840.27
1548,769.07,1833.49,2996.1,-1886.76,-17311.32,853.3,11423.01,-3527.76,79.75,-1323.1,-3448.01,-4771.11
1549,760.74,1821.71,2964.46,-1902.92,-17268.02,861.45,11412.82,-3553.2,76.19,-1349.76,-3477.01,-4826.76
1550,753.05,1850.65,2946.11,-1897.19,-17241.6,858.83,11373.89,-3539.66,79.71,-1356.26,-3459.94,-4816.2
1551,751.16,1809.74,2956.63,-1874.31,-17389.52,856.7,11400.06,-3444.33,76.49,-1489.53,-3367.84,-4857.37
1552,735.58,1839.12,2939.79,-1889.06,-17393.3,864.65,11388.49,-3423.82,78.51,-1514.74,-3345.31,-4860.05
1553,760.5,1827.75,2935.56,-1917.39,-17371.88,853.33,11415.26,-3463.82,75.99,-1496.86,-3387.83,-4884.69
1554,745.26,1874.11,2983.24,-1886.95,-17350.34,863.19,11446.4,-3506.63,77.23,-1325.08,-3429.4,-4754.48
1555,728.02,1818.15,2954.25,-1911.09,-17315.47,860.38,11418.39,-3461.36,76.24,-1447.37,-3385.12,-4832.49
1556,740.05,1867.2,2933.86,-1889.05,-17362.04,850.93,11432.27,-3494.39,77.64,-1426.78,-3416.75,-4843.53
1557,767.19,1877.53,2952.05,-1900.35,-17281.48,872.61,11397.81,-3540.29,78.1,-1314.63,-3462.19,-4776.82
1558,736.29,1802.67,2963.38,-1893.95,-17285.44,871.02,11373.6,-3515.35,77.24,-1432.42,-3438.11,-4870.53
1559,746.56,1831.28,2958.93,-1903.09,-17361.09,836.52,11410.53,-3471.76,75.27,-1480.36,-3396.49,-4876.85
1560,756.19,1792.87,2933.63,-1884.67,-17351.16,839.32,11401.56,-3421.46,76.21,-1512.26,-3345.25,-4857.51
1561,741.92,1843.6,2979.9,-1882.77,-17406.93,874.31,11436.35,-3429.53,77.04,-1413.62,-3352.49,-4766.11
1562,743.82,1735.68,2944.8,-1894.31,-17331.68,860.35,11461.26,-3559.55,77.94,-1480.08,-3481.61,-4961.69
1563,735.87,1871.91,2939.14,-1867.14,-17387.34,841.96,11386.73,-3466.7,76.92,-1478.86,-3389.79,-4868.65
1564,757.33,1823.04,2910.58,-1882.83,-17357.12,855.68,11398.61,-3436.55,76.9,-1494.71,-3359.65,-4854.36
1565,743.99,1862.25,2960.08,-1896.18,-17506.42,847.89,11428.43,-3407.38,77.6,-1559.95,-3329.78,-4889.73
1566,743.42,1845.37,2948.53,-1904.51,-17355.81,848.14,11427.85,-3500.43,76.84,-1447.01,-3423.6,-4870.61
1567,730.8,1839.3,2957.35,-1878.08,-17359.45,853.23,11421.8,-3478.57,77.45,-1435.05,-3401.12,-4836.17
1568,751.97,1864.46,2971.79,-1872.65,-17384.52,870.25,11417.8,-3448.99,77.43,-1380.89,-3371.56,-4752.45
1569,751.11,1826.36,2923.93,-1873.46,-17317.77,837.97,11375.23,-3490.6,77.68,-1476.63,-3412.92,-4889.54
1570,810.9,1857.88,2939.69,-1901.83,-17313.72,828.43,11395.85,-3473.75,77.98,-1382.8,-3395.77,-4778.58
1571,736.98,1818.29,2922.2,-1885.17,-17335.92,864.5,11419.83,-3489.96,79.34,-1459.28,-3410.62,-4869.9
1572,757.45,1822.57,2932.19,-1891.32,-17354.97,859.48,11405.47,-3486.48,78.95,-1469.12,-3407.53,-4876.66
1573,763.58,1842.5,2933.59,-1877.18,-17294.34,863.97,11418.52,-3559.55,80.6,-1349.36,-3478.95,-4828.31
1574,738.29,1857.68,2965.3,-1887.11,-17340.0,857.67,11407.28,-3460.61,77.77,-1400.89,-3382.84,-4783.74
1575,733.39,1796.19,2953.85,-1891.61,-17353.14,859.52,11415.45,-3486.07,78.16,-1486.35,-3407.91,-4894.26
1576,719.11,1822.9,2936.63,-1851.21,-17376.74,865.48,11385.28,-3445.32,78.18,-1498.57,-3367.14,-4865.71
1577,723.17,1808.19,2903.92,-1871.73,-17405.59,865.35,11426.11,-3449.04,76.61,-1550.59,-3372.43,-4923.03
1578,757.16,1804.93,2966.04,-1878.03,-17384.04,839.07,11396.92,-3447.05,76.05,-1497.95,-3370.99,-4868.95
1579,772.36,1814.61,2926.88,-1859.8,-17289.53,841.6,11397.79,-3523.46,78.67,-1396.09,-3444.79,-4840.88
1580,712.41,1805.55,2954.86,-1892.88,-17400.2,871.03,11480.33,-3506.63,78.89,-1468.91,-3427.74,-4896.64
1581,748.95,1857.1,2960.0,-1917.56,-17345.62,852.82,11447.41,-3502.52,77.74,-1396.91,-3424.77,-4821.69
1582,775.29,1864.76,2963.57,-1880.73,-17254.63,854.6,11367.98,-3515.97,76.97,-1309.16,-3438.99,-4748.16
1583,743.27,1799.83,2995.25,-1938.08,-17266.4,844.12,11393.96,-3529.56,77.06,-1428.06,-3452.51,-4880.56
1584,738.79,1810.53,2950.91,-1890.4,-17331.2,855.91,11399.17,-3471.67,77.54,-1466.29,-3394.14,-4860.42
1585,712.7,1783.24,2939.02,-1869.07,-17312.29,859.59,11400.78,-3512.96,78.42,-1486.04,-3434.53,-4920.57
1586,761.39,1834.81,2952.75,-1880.21,-17296.89,873.39,11425.53,-3513.79,77.51,-1329.22,-3436.28,-4765.5
1587,736.17,1792.49,2926.23,-1894.7,-17286.54,843.06,11413.14,-3511.81,78.0,-1470.16,-3433.81,-4903.97
1588,749.32,1868.8,2922.8,-1879.03,-17256.73,866.32,11392.85,-3541.0,77.13,-1335.68,-3463.87,-4799.56
1589,785.77,1842.43,2946.86,-1881.05,-17255.31,844.19,11373.93,-3554.83,78.7,-1343.18,-3476.14,-4819.31
1590,761.53,1860.07,2953.07,-1891.89,-17298.28,855.82,11404.47,-3510.71,78.13,-1355.21,-3432.58,-4787.79
1591,724.1,1856.04,2941.15,-1886.63,-17281.08,850.87,11401.18,-3535.66,78.32,-1394.37,-3457.34,-4851.71
1592,702.0,1830.05,2945.46,-1901.65,-17408.68,840.27,11453.5,-3471.74,77.24,-1539.04,-3394.5,-4933.53
1593,743.37,1803.25,2964.11,-1893.23,-17329.49,870.04,11441.93,-3497.88,78.32,-1400.02,-3419.56,-4819.58
1594,754.82,1837.59,2923.38,-1864.07,-17348.57,847.55,11406.64,-3485.92,77.29,-1442.66,-3408.64,-4851.3
1595,709.89,1863.63,2950.65,-1878.83,-17292.42,858.55,11400.97,-3499.76,78.7,-1387.55,-3421.06,-4808.61
1596,765.01,1810.51,2960.57,-1879.08,-17269.88,867.43,11395.81,-3547.31,77.88,-1349.62,-3469.42,-4819.04
1597,743.54,1840.57,2993.73,-1913.23,-17335.16,861.64,11413.12,-3461.18,76.98,-1395.79,-3384.2,-4780.0
1598,740.1,1809.7,2924.98,-1862.32,-17307.58,862.92,11334.61,-3478.8,77.4,-1497.58,-3401.4,-4898.99
1599,712.06,1888.67,2951.54,-1862.14,-17412.38,845.08,11417.25,-3434.79,78.93,-1459.92,-3355.86,-4815.79
1600,763.69,1816.82,2962.26,-1877.69,-17389.13,835.11,11408.95,-3437.36,77.61,-1479.99,-3359.75,-4839.74
1601,704.98,1793.04,2928.82,-1869.64,-17320.09,847.58,11392.76,-3501.69,79.89,-1522.55,-3421.81,-4944.35
1602,710.72,1819.44,2941.15,-1887.7,-17325.14,858.29,11372.75,-3471.38,78.1,-1510.49,-3393.28,-4903.77
1603,701.73,1810.93,2956.2,-1902.6,-17406.41,864.24,11429.95,-3444.44,78.87,-1545.94,-3365.58,-4911.52
1604,748.0,1819.5,2967.81,-1868.04,-17380.96,847.46,11377.78,-3433.06,78.35,-1488.44,-3354.71,-4843.15
1605,744.83,1852.31,2965.79,-1850.08,-17402.96,859.68,11419.5,-3466.31,79.88,-1410.93,-3386.43,-4797.36
1606,779.54,1859.07,2972.81,-1884.16,-17392.15,852.24,11412.65,-3431.29,76.54,-1400.0,-3354.75,-4754.75
1607,735.16,1809.0,2940.79,-1863.45,-17344.97,841.44,11326.43,-3417.23,77.22,-1555.61,-3340.01,-4895.62
1608,730.24,1823.48,2971.51,-1919.66,-17299.9,843.31,11369.39,-3476.89,78.21,-1481.64,-3398.68,-4880.33
1609,757.12,1854.26,2921.62,-1872.24,-17500.48,852.91,11400.16,-3372.97,77.8,-1586.65,-3295.17,-4881.82
1610,724.44,1851.25,2968.47,-1874.02,-17584.22,869.94,11511.98,-3357.39,76.33,-1532.16,-3281.06,-4813.22
1611,764.74,1838.23,2932.3,-1886.81,-17498.61,861.38,11450.33,-3388.84,77.02,-1538.43,-3311.82,-4850.25
1612,758.78,1791.8,2960.93,-1859.89,-17459.47,855.37,11375.37,-3372.58,77.74,-1577.11,-3294.84,-4871.95
1613,731.22,1784.56,2953.57,-1870.28,-17396.92,858.83,11402.13,-3422.42,78.24,-1536.88,-3344.17,-4881.05
1614,741.13,1765.46,2972.17,-1865.16,-17469.21,861.62,11432.94,-3399.64,78.47,-1561.05,-3321.18,-4882.23
1615,758.03,1857.12,2979.25,-1895.17,-17361.08,850.07,11385.61,-3456.38,78.9,-1426.16,-3377.47,-4803.63
1616,754.99,1831.77,2978.59,-1875.46,-17370.63,844.38,11410.2,-3447.18,78.78,-1426.16,-3368.4,-4794.56
1617,716.53,1824.96,2951.95,-1882.6,-17570.74,880.4,11485.23,-3344.81,76.93,-1594.27,-3267.88,-4862.14
1618,737.73,1823.4,2934.62,-1874.49,-17534.86,852.01,11420.29,-3324.81,77.41,-1641.31,-3247.4,-4888.71
1619,715.01,1836.6,2977.36,-1878.37,-17454.93,852.97,11409.07,-3398.54,77.45,-1542.27,-3321.09,-4863.36
1620,707.5,1928.17,2924.71,-1929.86,-17482.63,869.52,11459.57,-3409.5,76.3,-1523.02,-3333.2,-4856.21
1621,734.3,1791.58,2929.58,-1910.53,-17610.39,873.62,11483.37,-3296.36,75.94,-1708.47,-3220.43,-4928.9
1622,756.61,1839.84,2968.89,-1850.87,-17585.99,862.34,11454.05,-3349.0,77.1,-1555.12,-3271.9,-4827.02
1623,738.29,1783.78,2942.14,-1892.93,-17428.26,855.4,11444.92,-3474.48,77.74,-1556.64,-3396.74,-4953.38
1624,768.53,1819.3,2937.07,-1883.62,-17411.41,875.0,11403.11,-3419.78,78.75,-1492.02,-3341.03,-4833.05
[truncated: 48,377 more rows]

## Sheet: FP3-QOD
GENERALIZED BORN:
Complex Energy Terms
[truncated: 200,014+ more rows]

## Sheet: FP3-ICD
GENERALIZED BORN:
[truncated: 50,003 more rows]
